# Supplementary material for: Genome-Wide Identification and Transferability of Microsatellite Markers between Palmae Species
Source: Front Plant Sci. 2016 Oct 25;7:1578. doi: 10.3389/fpls.2016.01578 (PMC5078683; doi:10.3389/fpls.2016.01578)
Supplement: Supplementary file 1 [file Table1.XLSX]

## Sheet: Sheet2
Table S1 The characteristic of 7271 conservational SSRs, showing for each primer pair, repeat number , repeat motif, expected size, annealing temperature (Tm), genebank number, physical position and e-amplified fragment number in the gneome of Phoenix dactylifera
Conservational SSR	Genebank number	motif	repeat number	expected size	Tm	Primer sequence (5'-3')	Tm	Primer sequence (5'-3')	Start position in the genome of Elaeis guineensis	chromosome	e-amplified fragment number in Phoenix dactylifera
EgCSSR-1	526642404	ca	4	202	60.36	TTGGTTTGCACATCAAATGG	59.51	GCCATATTGGAGAGGACAGG	-	-	1
EgCSSR-2	526642439	ct	5	182	59.69	AGATCCCACTGTCGAAGCAT	60.21	TTGCTTGGCTTATCCCAGTC	-	-	2
EgCSSR-3	526642439	ga	4	182	59.69	AGATCCCACTGTCGAAGCAT	60.21	TTGCTTGGCTTATCCCAGTC	-	-	2
EgCSSR-5	526642600	ca	4	146	59.92	CATTCGGCCTATCCAGACAT	58.24	AATCTCGATCAGCCATTTGA	-	-	2
EgCSSR-6	526642231	ag	5	183	60.21	TTGCTTGGCTTATCCCAGTC	59.69	AGATCCCACTGTCGAAGCAT	-	-	2
EgCSSR-7	526642292	ac	4	198	60.91	GGGGGTGAATTGGGTTTCTA	59.04	TTGGCACCGAACCACTATAA	-	-	39
EgCSSR-8	526643338	ct	4	164	59.69	AGATCCCACTGTCGAAGCAT	57.95	TCCACGTACATTGACACCTG	-	-	1
EgCSSR-9	526643553	ct	5	245	59.69	AGATCCCACTGTCGAAGCAT	60.41	AGGATTTGGGAGAAGCATCC	-	-	77
EgCSSR-10	526643553	ga	4	245	59.69	AGATCCCACTGTCGAAGCAT	60.41	AGGATTTGGGAGAAGCATCC	-	-	77
EgCSSR-11	526643610	ct	5	188	59.41	GATGGTTTTTGCAACCTTCC	60.03	CGAAGAGGGATTATCCGACA	-	-	1
EgCSSR-12	526643624	tc	4	170	59.51	CCGATCGAGGAGGTGAATAC	59.83	CAGACCAGCAAACTCCATCA	-	-	2
EgCSSR-13	526643626	tc	4	178	60.05	TGGGTTATCCCAGTCCACAT	59.69	AGATCCCACAGTCGAAGCAT	-	-	1
EgCSSR-14	526643626	ag	5	178	60.05	TGGGTTATCCCAGTCCACAT	59.69	AGATCCCACAGTCGAAGCAT	-	-	1
EgCSSR-15	526643909	ct	5	197	58.6	CCCCTAGTGAGTATGCCACA	58.54	GCTGAAGAGATTCAGCATGG	-	-	5
EgCSSR-16	526644071	ac	4	216	60.91	GGGGGTGAATTGGGTTTCTA	60.03	GTGGACGTAGGTGCAAGGTT	-	-	7
EgCSSR-17	526644165	ct	5	198	60.71	AATGGTTCTCACCCGGATCT	59.49	ATCTTCCGATAGGCCATGAA	-	-	6
EgCSSR-18	526644165	ga	4	198	60.71	AATGGTTCTCACCCGGATCT	59.49	ATCTTCCGATAGGCCATGAA	-	-	6
EgCSSR-19	526644216	tc	4	185	60.21	TTGCTTGGCTTATCCCAGTC	59.15	AATAGATCCCACTGCCGAAG	-	-	1
EgCSSR-20	526644216	ag	5	185	60.21	TTGCTTGGCTTATCCCAGTC	59.15	AATAGATCCCACTGCCGAAG	-	-	1
EgCSSR-21	526644229	ta	4	223	59.68	TGCAGGGATATTATTTCCGATT	59.65	CTGGCAAATGGATGTGAAGA	-	-	1
EgCSSR-22	526644795	ag	4	251	60	CCATGAAGGATCTGGGAGAA	59.69	AGATCCCACTGTCGAAGCAT	-	-	63
EgCSSR-23	526644889	ct	5	180	59.73	TCCCACTGTCGAAGCATATAGA	60.21	TTGCTTGGCTTATCCCAGTC	-	-	1
EgCSSR-24	526644889	ga	4	205	59.64	TCTCTCTCTTGAGGTGTTGTCG	60	CCATGAAGGATCTGGGAGAA	-	-	3
EgCSSR-25	526645077	gt	4	216	60.03	GTGGACGTAGGTGCAAGGTT	60.91	GGGGGTGAATTGGGTTTCTA	-	-	7
EgCSSR-26	526645113	ct	4	185	59.57	TGGATCAGACTGGTACCTACTCAC	59.49	ATCTTCCGATAGGCCATGAA	-	-	4
EgCSSR-27	526645113	ag	4	185	59.57	TGGATCAGACTGGTACCTACTCAC	59.49	ATCTTCCGATAGGCCATGAA	-	-	4
EgCSSR-28	526645303	tg	4	204	60.24	CCTTCAGACCTGAGATCACCA	59.85	GCCAAGGCTTTGCTAAATTG	-	-	2
EgCSSR-29	526645709	ac	4	157	59.86	TTCCCAATCAGGAGGATGTC	60.4	AGCAAGCATCTTGGAGTTGG	-	-	1
EgCSSR-30	526646310	cta	4	200	60.11	AGGAGGTGGGACTTTTGCTT	59.33	TTCGATTCATCCAATTGTGG	-	-	2
EgCSSR-31	526646682	ag	4	258	59.62	ACCACTTGTTGCCCAGCTAT	60.24	TGGGGAGTGGATGTAGGTGT	-	-	19
EgCSSR-32	526647027	ta	4	207	59.29	TGATCAGAACGTATGGCTTCA	58.91	TCCCTAGGATGTAGGCTGCT	-	-	2
EgCSSR-33	526647032	ga	4	217	59.53	GTGGTGTTCCAGGAGGAGTC	59.02		-	-	1
EgCSSR-34	526647207	ag	5	185	60.21	TTGCTTGGCTTATCCCAGTC	59.65	GATAGATCCCACTGCCGAAG	-	-	1
EgCSSR-35	526647445	ct	4	240	59.95	CCCCTAGTGAATAGGCCACA	59.03	AAAGGTTGCTTGGATTGTCC	-	-	1
EgCSSR-36	526647547	ag	5	185	60.21	TTGCTTGGCTTATCCCAGTC	59.65	GATAGATCCCACTGCCGAAG	-	-	1
EgCSSR-37	526647592	ag	5	178	60.2	TGGATTATCCCAGTCCACGTA	59.69	AGATCCCACAGTCGAAGCAT	-	-	1
EgCSSR-38	526647615	gt	4	200	60.21	GGTTAGCCCCGAACCACTAT	60.91	GGGGGTGAATTGGGTTTCTA	-	-	90
EgCSSR-39	526647652	ct	4	219	59.82	GGTTGGCACCGAATCACTAT	60.79	CAGCTATGCAACCCAAGAGG	-	-	1
EgCSSR-40	526648135	ga	4	202	60.81	TGAGGTGTTGTTGGACAATCC	60	CCATGAAGGATCTGGGAGAA	-	-	1
EgCSSR-41	526648332	ct	5	178	59.69	AGATCCCACAGTCGAAGCAT	60.05	TGGGTTATCCCAGTCCACAT	-	-	1
EgCSSR-42	526648373	ga	4	202	59.93	AATGGTTCTCACCTGGATCG	59.38	GGCTATCTTCTGATAGGCCAAG	-	-	12
EgCSSR-43	526648415	ct	4	182	60.52	CGGATCAGGCTGGTACCTACT	59.4	TTTCGATAGGCCATGGAATTA	-	-	1
EgCSSR-44	526648451	ag	5	287	60.04	CCATGAAGGACTTGGGAGAA	60.52	CACATCCGATCGCGTACAT	-	-	2
EgCSSR-45	526648614	ag	5	238	58.82	CTCTCGAAGAGGGATTGTCC	59.91	CACCATAAACAAGCCACTGGT	-	-	5
EgCSSR-46	526648626	ag	7	221	58.77	TTGGATTATCCCAGTCCACA	59.86	GCCACGTCTGATCTCGTACA	-	-	6
EgCSSR-47	526648677	ag	4	209	59.76	ATCCAAGAGAGGGGGTGAAT	59.04	TGGCACCGAACCACTATAAA	-	-	6
EgCSSR-48	526648735	ga	4	202	60.81	TGAGGTGTTGTTGGACAATCC	60	CCATGAAGGATCTGGGAGAA	-	-	1
EgCSSR-49	526648735	ct	5	251	58.62	AGATCCCACTACCGAAGCAT	60	CCATGAAGGATCTGGGAGAA	-	-	57
EgCSSR-50	526648900	ag	5	248	60	CCATGAAGGATCTGGGAGAA	58.83	GATCCCACTGCTGAAGCATA	-	-	72
EgCSSR-51	526648903	gt	4	216	60.03	GTGGACGTAGGTGCAAGGTT	60.91	GGGGGTGAATTGGGTTTCTA	-	-	7
EgCSSR-52	526649071	ta	4	202	59.47	GAGTCTGCAAGCTGCAAAGA	58.19	GGAATATCATTCCCAATGAGG	-	-	1
EgCSSR-53	526649233	a	13	205	57.73	TGTGTGTGTGTGTGTGTGTGT	59.97	AAATTGAGTGGGCTTGGTTG	-	-	3
EgCSSR-54	526649541	ct	5	197	58.6	CCCCTAGTGAGTATGCCACA	60.94	GCTGAAGAGGTTCAGCATGG	-	-	5
EgCSSR-55	526649541	ga	4	197	58.6	CCCCTAGTGAGTATGCCACA	60.94	GCTGAAGAGGTTCAGCATGG	-	-	5
EgCSSR-56	526649617	tc	4	183	60.21	TTGCTTGGCTTATCCCAGTC	59.69	AGATCCCACTGTCGAAGCAT	-	-	2
EgCSSR-57	526649729	ct	5	191	59.69	AGATCCCACTGTCGAAGCAT	59.62	AAAAGGTTGCTTGGCTTATCC	-	-	2
EgCSSR-58	526649729	ga	4	191	59.69	AGATCCCACTGTCGAAGCAT	59.62	AAAAGGTTGCTTGGCTTATCC	-	-	2
EgCSSR-59	526649847	ag	5	251	60.04	CCATGAAGGACTTGGGAGAA	59.69	AGATCCCACTGTCGAAGCAT	-	-	63
EgCSSR-60	526649857	ta	4	209	59.17	GGTCATAGTCGTGGCTGTTG	57.8	TGAGCTAGACAGCCCAGTAAA	-	-	2
EgCSSR-61	526650104	at	4	168	59.7	TCCATGATGTGCTTCACTGAC	60.07	CTGGACAGCCCCAAATCTTA	-	-	1
EgCSSR-62	526650112	ct	4	200	57.72	AGCGTACATGATAGATCCCACT	59.53	GAAGGTTGCTTGGATTGTCC	-	-	4
EgCSSR-63	526650330	ct	5	238	59.91	CACCATAAACAAGCCACTGGT	58.82	CTCTCGAAGAGGGATTGTCC	-	-	5
EgCSSR-64	526650418	tc	4	196	60.22	CCTTCTTCCGTGAAAGGTGA	60.15	CCGGAAGAGATCCTTCATCA	-	-	1
EgCSSR-65	526650418	ct	6	196	60.22	CCTTCTTCCGTGAAAGGTGA	60.15	CCGGAAGAGATCCTTCATCA	-	-	1
EgCSSR-66	526650475	tc	4	200	59.71	AAAGACTTGGGAGAAGCATCC	59.88	TCTCTTGAGGAGTTGTTGGACA	-	-	5
EgCSSR-67	526650575	tc	4	220	60	CCATGAAGGATCTGGGAGAA	59.58	CCCATACGCTCTCTCTCTTGA	-	-	2
EgCSSR-68	526650617	tg	7	190	58.35	TTTTCATCATTGGGAAATCCT	60.19	GGCCACCTACCAATCAAATG	-	-	2
EgCSSR-69	526650730	ct	8	223	59.86	GCCACGTCTGATCTCGTACA	58.77	TTGGATTATCCCAGTCCACA	-	-	6
EgCSSR-70	526651091	ct	5	196	58.6	CCCCTAGTGAGTATGCCACA	60.94	GCTGAAGAGGTTCAGCATGG	-	-	5
EgCSSR-71	526651091	ga	4	196	58.6	CCCCTAGTGAGTATGCCACA	60.94	GCTGAAGAGGTTCAGCATGG	-	-	5
EgCSSR-75	526651136	ca	4	210	60.43	ACAACCCCTGACTTGCACAT	59.89	GGCCATATTGGAGAGGACAA	-	-	2
EgCSSR-76	526651371	ga	4	204	59.82	CTGAACACCCCCAAACCTTA	59.99	GAGGAGGTGAATACCTCACCAG	-	-	1
EgCSSR-77	526651375	ct	5	183	59.69	AGATCCCACTGTCGAAGCAT	60.21	TTGCTTGGCTTATCCCAGTC	-	-	2
EgCSSR-78	526651375	ga	4	183	59.69	AGATCCCACTGTCGAAGCAT	60.21	TTGCTTGGCTTATCCCAGTC	-	-	2
EgCSSR-79	526651848	tc	4	251	60	CCATGAAGGATCTGGGAGAA	59.69	AGATCCCACTGTCGAAGCAT	-	-	63
EgCSSR-80	526652248	tc	4	202	59.55	AAAGATTTGGGAGAAGCATCC	59.88	TCTCTTGAGGAGTTGTTGGACA	-	-	7
EgCSSR-81	526652607	tc	4	187	59.69	AGATCCCACTGTCGAAGCAT	59.53	GAAGGTTGCTTGGATTGTCC	-	-	1
EgCSSR-82	526652610	t	13	195	60.43	TCAAATGGACCACACACGTC	59.89	GGCCATATTGGAGAGGACAA	-	-	1
EgCSSR-83	526652657	tc	4	179	58.28	TTGGATTATCCCAATCAACG	59.69	AGATCCCACTGTCGAAGCAT	-	-	6
EgCSSR-84	526652657	ag	4	179	58.28	TTGGATTATCCCAATCAACG	59.69	AGATCCCACTGTCGAAGCAT	-	-	6
EgCSSR-85	526652728	ctc	5	198	60.3	TGGCCCTCCATCTCATACAT	60.84	CGAGCTGCAGAATTGCTTG	-	-	1
EgCSSR-86	526652801	ag	4	195	60.72	CAACAGAATGGTGTGGCAGA	59.84	GTCTGCAGGTCTTCCTGTCC	-	-	7
EgCSSR-87	526653052	tc	4	183	60.21	TTGCTTGGCTTATCCCAGTC	59.98	AGATCTCACTGCCGAAGCAT	-	-	1
EgCSSR-88	526653052	ag	5	183	60.21	TTGCTTGGCTTATCCCAGTC	59.98	AGATCTCACTGCCGAAGCAT	-	-	1
EgCSSR-89	526653315	tc	4	201	60.01	GATCCGATCAAGGAGGTGAA	58.97	TCAAGTGCATATCCCCAAAA	-	-	1
EgCSSR-90	526653749	ga	4	219	60.53	CCATACGCTCTCTCTCTTGAGG	60	CCATGAAGGATCTGGGAGAA	-	-	1
EgCSSR-91	526654178	ct	4	192	59.77	AATCAAGCGCACACACAAAC	59.04	CCAAGCAATTGATGTTACCG	-	-	2
EgCSSR-92	526654280	ga	4	200	59.03	AAGGTTGCTTGGATTGTTCC	59.01	TGGCGTACATGATAGATTCCA	-	-	4
EgCSSR-93	526654575	cct	4	176	59.95	CACGAGCTCTCTCCAATTCC	59.72	GTTCTGGCCCCAGTAGACAG	-	-	1
EgCSSR-94	526654599	tc	4	244	59.86	CCATGAAGGATTTGGGAGAA	59.56	ACAGCCGAAGCATATGGAAT	-	-	110
EgCSSR-95	526654656	at	4	202	59.29	TGGCTCTAGTGCAAGTAGGAGA	60.12	GACACATGCCTCAAATTCTCAA	-	-	1
EgCSSR-96	526654657	ag	4	178	59.87	TGGGTTATCCCAATCCACAT	59.98	AGATCTCACAGCCGAAGCAT	-	-	11
EgCSSR-97	526654748	ct	6	219	60.8	CCACATCCGGTCTCGTACAT	60.31	TTGCTTGGATTGTCCCAAAT	-	-	5
EgCSSR-98	526654801	ct	5	244	59.56	ACTGCCGAAGCATATGGAAT	60.15	CGATGAAGGATCTGGGAGAA	-	-	7
EgCSSR-99	526654958	ct	4	203	59.29	AAGCCCTCAAGCAGATATGG	60.11	TATCCCGCAACAAACAGTCA	-	-	1
EgCSSR-100	526654994	tc	4	204	59.93	TGACCGAGGAGGTGAATACC	60.21	AGCCGATTCGAGTGCATATC	-	-	1
EgCSSR-101	526655094	ga	4	197	58.6	CCCCTAGTGAGTATGCCACA	60.94	GCTGAAGAGGTTCAGCATGG	-	-	5
EgCSSR-102	526655194	ga	4	227	58.7	ATTGTCCCAATCCACGTACA	59.95	CCCCTAGTGAATAGGCCACA	-	-	1
EgCSSR-103	526655362	ca	4	196	59.29	ATCATTCCCAATCAGGAGGA	60.55	GATCTGCAAGCTGCAAAGGT	-	-	1
EgCSSR-104	526655424	ct	5	201	58.49	TTGTACATGTCATGGCGTACA	59.51	GGGTTATCCCAATCCACGTA	-	-	16
EgCSSR-105	526655424	ag	4	201	58.49	TTGTACATGTCATGGCGTACA	59.51	GGGTTATCCCAATCCACGTA	-	-	16
EgCSSR-106	526655469	ag	5	198	60.39	TGCTAAAGAGGTTCAGCATGG	58.6	CCCCTAGTGAGTATGCCACA	-	-	7
EgCSSR-107	526655632	ta	21	239	59.77	CGATGGATAAATTGGAGACCA	57.33	TTCTCTCTCTCTCTCTCTCTCTCTCT	-	-	6
EgCSSR-108	526655807	tc	4	178	60.21	TTGCTTGGCTTATCCCAGTC	59.67	CCACTGTCGAAGCATATGGA	-	-	2
EgCSSR-109	526655807	ag	4	178	60.21	TTGCTTGGCTTATCCCAGTC	59.67	CCACTGTCGAAGCATATGGA	-	-	2
EgCSSR-110	526656015	ag	5	197	58.93	AGGCCAAGGAATTTCTCTCTC	58.64	CGACCTTCCAATGATTCTCA	-	-	3
EgCSSR-111	526656174	at	4	203	59.89	CCGATCTGGGACATTTAGGA	60.49	TGCTTGTGGGTTCAAAGGAT	-	-	1
EgCSSR-112	526656287	tg	4	200	59.99	TGATCACAAGGTCTGCAAGC	59.01	TTCCAATCAGGAGGATGTCA	-	-	1
EgCSSR-113	526656482	ct	5	196	58.6	CCCCTAGTGAGTATGCCACA	60	CTGAAGAGGTTCAGCATGGAG	-	-	5
EgCSSR-114	526656482	ga	4	196	58.6	CCCCTAGTGAGTATGCCACA	60	CTGAAGAGGTTCAGCATGGAG	-	-	5
EgCSSR-115	526656617	ct	4	191	59.65	GATAGATCCCACTGCCGAAG	59.53	GAAGGTTGCTTGGATTGTCC	-	-	1
EgCSSR-116	526656664	tc	4	200	59.48	AGTTGGCACCGAACCACTAT	58.69	GGGGGTGAATTGGATTTCTA	-	-	15
EgCSSR-117	526657000	tc	4	201	59.51	GGGTTATCCCAATCCACGTA	58.49	TTGTACATGTCATGGCGTACA	-	-	16
EgCSSR-118	526657000	ag	5	201	59.51	GGGTTATCCCAATCCACGTA	58.49	TTGTACATGTCATGGCGTACA	-	-	16
EgCSSR-119	526657145	ag	4	202	59.85	GCTATCTTTCGATAGGCCAAGA	60.06	CAATGGTTCTCTCCTGGATCA	-	-	2
EgCSSR-120	526657340	ga	4	194	58.97	TTCAAGTGCATATCCCCAAA	59.58	GAGGAGGTGAATACCTCTCCAA	-	-	3
EgCSSR-123	526657365	ttc	4	189	60.29	TGGTTGAGATGTCTGAACTTCG	60.76	CTTGGAGAGCTCCAGGGTTT	-	-	1
EgCSSR-124	526657508	ta	4	257	60.1	TTGGGAATTGTGTCTCAAAGC	60.03	ACATGGCACACAACGACCTA	-	-	5
EgCSSR-125	526657573	ct	5	181	59.69	AGATCCCACTGTCGAAGCAT	60.04	GCTTGGCTTATTCCAATCCA	-	-	3
EgCSSR-126	526657632	ga	6	192	60.19	TTCCAAGGAGGAACTGCATC	59.78	AGCTCTTCCTCCCCATCTTC	-	-	1
EgCSSR-127	526657936	ct	4	192	60.07	ATCCGAACGTGAGATCCTTG	59.76	AGAGAGAGGAGAGGGGGATG	-	-	2
EgCSSR-128	526657962	ct	5	183	59.69	AGATCCCACTGTCGAAGCAT	60.21	TTGCTTGGCTTATCCCAGTC	-	-	2
EgCSSR-129	526657962	ga	4	183	59.69	AGATCCCACTGTCGAAGCAT	60.21	TTGCTTGGCTTATCCCAGTC	-	-	2
EgCSSR-130	526657976	ga	4	209	59.75	TCCCTCCCCTTTTCTCTCTC	60.2	AAATGCCCACTCACATGGAT	-	-	3
EgCSSR-131	526657981	gt	4	198	59.04	TTGGCACCGAACCACTATAA	60.91	GGGGGTGAATTGGGTTTCTA	-	-	40
EgCSSR-132	526658026	tg	4	199	59.72	GGTGCCGAGAGTCCGTATAG	59.65	TCCCCTACACCAAATTCACC	-	-	1
EgCSSR-133	526658069	ga	4	198	58.6	CCCCTAGTGAGTATGCCACA	60.39	TGCTGAAGAGGTTTAGCATGG	-	-	5
EgCSSR-134	526658247	tc	4	185	60.36	AAGGCTCAGATCTGCCATTG	60.12	CGAGATGCGCCTAAAGAGTC	-	-	2
EgCSSR-135	526658392	at	6	158	60.12	TTTTTGCATATGTACCCACATCA	58.14	TTCAAATTTGCATGAATATCCTC	-	-	1
EgCSSR-136	526658526	ag	5	264	59.63	GAAGCATCCTTCATCCTTGG	59.94	CGATCGCGTACATATCATGG	-	-	3
EgCSSR-137	526658602	ag	5	197	60.94	GCTGAAGAGGTTCAGCATGG	58.6	CCCCTAGTGAGTATGCCACA	-	-	5
EgCSSR-138	526658936	tc	4	183	60.21	TTGCTTGGCTTATCCCAGTC	59.69	AGATCCCACTGTCGAAGCAT	-	-	2
EgCSSR-139	526659022	ag	4	269	60.23	GGGGTCTTCGAGAAGAAGTTG	60.11	TGTGCCATAGGAGTTCCACA	-	-	1
EgCSSR-140	526659109	tc	4	190	59.63	GAAGCATCCTTCATCCTTGG	59.88	TCTCTTGAGGAGTTGTTGGACA	-	-	1
EgCSSR-141	526659630	ag	4	197	59.1	TCTTTCTTGAGGAGTTGTCGAA	60.03	TGGGAGAGGCATCCTACATC	-	-	1
EgCSSR-142	526659706	gt	4	208	59.99	TGATCACAAGGTCTGCAAGC	59.51	GGGAATATCATTCCAAATCAGG	-	-	2
EgCSSR-143	526659911	tc	4	195	59.37	TGAAGAGGTTCAGCATGGAA	58.6	CCCCTAGTGAGTATGCCACA	-	-	5
EgCSSR-144	526659911	ag	5	195	59.37	TGAAGAGGTTCAGCATGGAA	58.6	CCCCTAGTGAGTATGCCACA	-	-	5
EgCSSR-145	526660072	ga	4	187	59.73	AAGGTTGCTTGGATTGTCTCA	59.69	AGATCCCACTGTCGAAGCAT	-	-	1
EgCSSR-146	526660555	ctc	5	208	59.97	ATCAAAGTGTCCGTCCGTTC	59.52	GCTCATCAGAGCAGGGATCT	-	-	1
EgCSSR-147	526660643	ga	4	195	59.53	GAAGGTTGCTTGGATTGTCC	59.63	TGCATGATAGATCCCACTGC	-	-	4
EgCSSR-148	526660859	ag	4	265	59.99	AAACCCCATCATGGATTGAA	59.65	TGAACGAGCCAATGATGTTC	-	-	1
EgCSSR-149	526661334	tc	4	185	59.84	GATTGCTTGGTTTATCCCAGTC	59.69	AGATCCCACTGTCGAAGCAT	-	-	2
EgCSSR-150	526661345	ga	4	235	59.95	GAAGCGGTTCAACATGGATAA	60.07	CCAATGCTTCTCACCCAGAT	-	-	2
EgCSSR-151	526661500	ta	4	219	59.61	TCCCAGATCTTTCATGGAGAA	60.08	GCATCTCGGAGTTGGAACAT	-	-	1
EgCSSR-152	526661691	ct	5	200	59.96	CCAGTGGTTCTCACCTGGAT	59.78	TCTTCCGATAGGCCAAGAAA	-	-	2
EgCSSR-153	526661691	ga	4	200	59.96	CCAGTGGTTCTCACCTGGAT	59.78	TCTTCCGATAGGCCAAGAAA	-	-	2
EgCSSR-154	526661841	ct	5	197	58.6	CCCCTAGTGAGTATGCCACA	60.94	GCTGAAGAGGTTCAGCATGG	-	-	5
EgCSSR-155	526661841	ga	4	204	58.6	CCCCTAGTGAGTATGCCACA	60.94	GCTGAAGAGGTTCAGCATGG	-	-	5
EgCSSR-156	526661859	at	8	233	58.89	TATGATACGCCCCACAAAAA	57.75	TCTCTCTCTCTCTCTCTCTCTCTCTC	-	-	8
EgCSSR-157	526661891	ta	4	201	58.63	ATAGCATGGCGTACATGAGG	59.3	TGCTTGGCCTATCACAAAAA	-	-	5
EgCSSR-158	526661982	ta	4	203	58.19	GGAATATCATTCCCAATGAGG	59.47	GAGTCTGCAAGCTGCAAAGA	-	-	1
EgCSSR-159	526662042	tg	4	208	58.76	GCTAGGCCATATTGGAGAGG	59.96	CCCTGGCTTGTACATCGAAT	-	-	51
EgCSSR-160	526662283	ag	4	198	59.73	GAACCCAAATCCAGAATCCA	60.12	GTCGCCCATCTCTAGCTCTG	-	-	1
EgCSSR-161	526662283	t	12	198	59.73	GAACCCAAATCCAGAATCCA	60.12	GTCGCCCATCTCTAGCTCTG	-	-	1
EgCSSR-162	526662338	ct	5	239	58.88	GAACCCACTGCTGAAGCATA	59.45	CTGGGAGAAGCAGCCTACAT	-	-	3
EgCSSR-163	526662545	ct	5	185	59.8	GATAGATCCCACTGCGAAGC	60.21	TTGCTTGGCTTATCCCAGTC	-	-	1
EgCSSR-164	526662545	ga	4	185	59.8	GATAGATCCCACTGCGAAGC	60.21	TTGCTTGGCTTATCCCAGTC	-	-	1
EgCSSR-165	526662572	cga	4	199	59.17	TATTCGAGCTGCAGTTGAGG	60.56	AGCTCAAGGTGATGCAGGAG	-	-	1
EgCSSR-166	526662643	ct	4	188	59.69	AGATCCCACTGTCGAAGCAT	59.03	AAAGGTTGCTTGGATTGTCC	-	-	3
EgCSSR-167	526662881	ga	4	188	59.53	GAAGGTTGCTTGGATTGTCC	59.69	AGATCCCACTGTCGAAGCAT	-	-	1
EgCSSR-168	526663063	gt	9	247	59.4	TTGTTCGAGAGGCATGAAAA	59.97	TGGTCCATCAAACACTGCAT	-	-	3
EgCSSR-169	526663115	ca	5	202	59.48	CAAGAGGAGGGATGAATTGG	59.8	GGAGATTGCTTGGAGAGTGG	-	-	1
EgCSSR-170	526663180	ga	4	215	59.58	CCCATACGCTCTCTCTCTTGA	60.03	GCTGTCGTCACAGTTCTCCA	-	-	2
EgCSSR-171	526663471	at	4	236	60.15	TCCTAGAAGTCAATATGGCTGACA	59.74	GGATCAATCACCGTCCTCAT	-	-	1
EgCSSR-172	526663506	ct	5	197	59.81	TCATGGCGTACATGATAGATCC	58.52	GCTTGGGTTATCTCAATCCAC	-	-	1
EgCSSR-173	526663563	tc	4	191	58.94	CGACCTATCGAGGTATGGGTA	59.53	GTGGTGTTCCAGGAGGAGTC	-	-	3
EgCSSR-174	526663640	ct	4	195	59.84	GTCTGCAGGTCTTCCTGTCC	60.72	CAACAGAATGGTGTGGCAGA	-	-	7
EgCSSR-175	526663985	aata	4	185	60.27	TCTTGGCTCATGTAATCTGTCG	59.89	TCTGGCATAAGGCACAAGACT	-	-	1
EgCSSR-176	526664031	at	5	191	59.09	CCAGACATTCTGCCATGTTC	60.86	CAACCACCGGCAAATAAGAA	-	-	1
EgCSSR-177	526664129	gag	4	207	59.84	CCGGACTTGAACTTGGAGAG	60.59	CTACAAATCCCTCCGCTCCT	-	-	1
EgCSSR-178	526664390	cgc	4	212	59.67	CCCACGGTAGGATCTCTCTG	60.03	AAGAAGAGGAGCAGCAGCAG	-	-	1
EgCSSR-179	526664390	tgc	5	195	60.48	CTCTTCCCAACCTCCACCTT	60.52	CTCCCAGCAGTGGAAGAAGA	-	-	1
EgCSSR-180	526664578	tc	4	186	59.65	GATAGATCCCACTGCCGAAG	60.21	TTGCTTGGCTTATCCCAGTC	-	-	1
EgCSSR-181	526664578	ga	4	201	59.65	GATAGATCCCACTGCCGAAG	60.21	TTGCTTGGCTTATCCCAGTC	-	-	1
EgCSSR-182	526665102	ct	5	197	58.6	CCCCTAGTGAGTATGCCACA	60.94	GCTGAAGAGGTTCAGCATGG	-	-	5
EgCSSR-183	526665102	ga	4	197	58.6	CCCCTAGTGAGTATGCCACA	60.94	GCTGAAGAGGTTCAGCATGG	-	-	5
EgCSSR-184	526665268	atc	4	148	60.43	TTCAGGAGATTTGGGTTCCA	59.67	GGGATTAGCATTGGAGCTTG	-	-	1
EgCSSR-185	526665397	ga	4	192	59.67	TCCAGAAGGTTGCTTGGATT	59.85	AGATCCCACTGCTGAAGCATA	-	-	3
EgCSSR-186	526665723	ac	4	201	59.04	AGATGTGCCCATTGATGAGA	60.14	TCGGATTTCATGGCTTCAA	-	-	1
EgCSSR-187	526665723	gt	4	201	59.04	AGATGTGCCCATTGATGAGA	60.14	TCGGATTTCATGGCTTCAA	-	-	1
EgCSSR-188	526665834	ct	5	164	59.48	CCTTGTACATGTCATGGCGTA	60.07	GGTTCAGCATGGAGAATTTCA	-	-	4
EgCSSR-189	526665834	ag	4	164	59.48	CCTTGTACATGTCATGGCGTA	60.07	GGTTCAGCATGGAGAATTTCA	-	-	4
EgCSSR-190	526665882	ga	4	215	59.58	CCCATACGCTCTCTCTCTTGA	60	CCATGAAGGATCTGGGAGAA	-	-	2
EgCSSR-191	526666090	tg	4	201	60.37	CAGAGACCTTCAAGGCCAAA	60.02	ACTGCACAGGAAGCTCGATT	-	-	1
EgCSSR-192	526666108	tc	5	299	59.57	CGATCGTGGCCATAGTTGTA	60.12	ATCCCAAGCCCCATCTATTC	-	-	1
EgCSSR-193	526666142	ga	4	170	59.77	TCCCAATCCACGTACAATGA	59.69	AGATCCCACTGTCGAAGCAT	-	-	2
EgCSSR-194	526666218	ct	4	188	59.98	AGATCTCACTGCCGAAGCAT	59.53	GAAGGTTGCTTGGATTGTCC	-	-	1
EgCSSR-195	526666356	ct	5	198	58.6	CCCCTAGTGAGTATGCCACA	60.39	TGCTGAAGAGGTTTAGCATGG	-	-	5
EgCSSR-196	526666356	ga	4	198	58.6	CCCCTAGTGAGTATGCCACA	60.39	TGCTGAAGAGGTTTAGCATGG	-	-	5
EgCSSR-197	526666375	ga	4	155	59.83	CACTGCCGAAGCATATGAAA	59.62	CGTACATTGATACGGTGCTGA	-	-	5
EgCSSR-198	526666375	ct	5	155	59.83	CACTGCCGAAGCATATGAAA	59.62	CGTACATTGATACGGTGCTGA	-	-	5
EgCSSR-199	526666740	ct	5	177	59.83	CACTGCCGAAGCATATGAAA	60.21	TTGCTTGGCTTATCCCAGTC	-	-	1
EgCSSR-200	526666740	ga	4	177	59.83	CACTGCCGAAGCATATGAAA	60.21	TTGCTTGGCTTATCCCAGTC	-	-	1
EgCSSR-201	526666825	ga	4	251	59.86	CCATGAAGGATTTGGGAGAA	59.69	AGATCCCACTGTCGAAGCAT	-	-	122
EgCSSR-202	526667205	ttc	5	198	59.13	AGAGATTGATCCCGTTTTCG	60.1	AAGCATGGCGGAAATACTTG	-	-	1
EgCSSR-203	526667776	atg	10	198	60.11	CTTGCCCATTTCGAGTTGTT	60.79	AATTCAAACGCGCAGAGGT	-	-	3
EgCSSR-204	526667951	ga	4	183	59.73	AGAACCCACTGTCGAAGCAT	60.21	TTGCTTGGCTTATCCCAGTC	-	-	1
EgCSSR-205	526668044	ag	5	180	59.95	GAAGCGGTTCAACATGGATAA	58.96	ACCACATCCGATCTCGTACA	-	-	6
EgCSSR-206	526668218	ga	4	188	59.53	GAAGGTTGCTTGGATTGTCC	59.69	AGATCCCACTGTCGAAGCAT	-	-	1
EgCSSR-207	526668286	ac	4	199	60.91	GGGGGTGAATTGGGTTTCTA	59.04	TTGGCACCGAACCACTATAA	-	-	39
EgCSSR-208	526668542	tg	10	201	60.39	CCATGCCAAAACAAACACAA	60.12	AGCATGACAAGGTGGTCTCC	-	-	2
EgCSSR-209	526668542	ag	11	201	60.39	CCATGCCAAAACAAACACAA	60.12	AGCATGACAAGGTGGTCTCC	-	-	2
EgCSSR-210	526668985	ga	4	180	59.08	TGATAGATCCCACTGCCAAA	59.78	GGCTTATCCCAATCCACGTA	-	-	1
EgCSSR-211	526669125	ct	5	185	59.65	GATAGATCCCACTGCCGAAG	59.93	TGCTTGGTTTATCCCAGTCC	-	-	1
EgCSSR-212	526669125	ga	4	185	59.65	GATAGATCCCACTGCCGAAG	59.93	TGCTTGGTTTATCCCAGTCC	-	-	1
EgCSSR-213	526669251	a	20	201	60.52	TGCCTTCCAATGTACGAGGT	59.65	CCACTTGCAAAGATGGATGA	-	-	1
EgCSSR-214	526669251	aag	6	201	60.52	TGCCTTCCAATGTACGAGGT	59.65	CCACTTGCAAAGATGGATGA	-	-	1
EgCSSR-215	526669260	ta	4	201	60.18	GGATGCTTGGCCTATCTCAA	60.51	GCATGGCATACATGAGACTCC	-	-	3
EgCSSR-216	526669396	ga	11	207	59.83	ATAAATGCGGTCGTGTTTCC	59.86	ATCTGAACGCACACGAGATG	-	-	2
EgCSSR-217	526669424	ca	4	207	59.8	GGCACATAAGCTCTCGATCC	59.82	TGGGGAGTACACTTGGGAAC	-	-	1
EgCSSR-218	526669473	ag	5	183	60.21	TTGCTTGGCTTATCCCAGTC	59.69	AGATCCCACTGTCGAAGCAT	-	-	2
EgCSSR-219	526669545	ga	4	195	60.26	CTCAGCTGGGAAGGACACAT	59.8	TACCTCGACCTCTCCCAGAA	-	-	2
EgCSSR-220	526669656	ga	6	193	59.25	AATCTATGGCGCTCATCTCC	60.14	GAAGAGGTGGAGCAGCAGAC	-	-	2
EgCSSR-221	526669704	ca	4	179	57.84	TGCAAGGCATGCAATTATTA	59.72	TTTTGACCTGCTGCTTCTCA	-	-	1
EgCSSR-222	526669723	at	4	230	59.15	AAGCCAATATGGCTGACACA	60.62	TCGATCACCGTCCTCAAGAT	-	-	4
EgCSSR-223	526669925	ct	6	199	58.6	CCCCTAGTGAGTATGCCACA	60.94	GCTGAAGAGGTTCAGCATGG	-	-	5
EgCSSR-224	526669925	ga	4	199	58.6	CCCCTAGTGAGTATGCCACA	60.94	GCTGAAGAGGTTCAGCATGG	-	-	5
EgCSSR-225	526669999	at	4	197	59.4	TCTTTCAAAATGCACGGAGA	60.21	TGCTATTTTTCCTCGGCAAC	-	-	1
EgCSSR-226	526670044	tc	4	171	59.78	GGCTTATCCCAATCCACGTA	59.83	CACTGCCGAAGCATATGAAA	-	-	1
EgCSSR-227	526670044	ag	5	171	59.78	GGCTTATCCCAATCCACGTA	59.83	CACTGCCGAAGCATATGAAA	-	-	1
EgCSSR-228	526670104	ga	4	199	60.13	GCTTGGAACTCTTCCAGCAG	60.21	TTGCTTGGCTTATCCCAGTC	-	-	3
EgCSSR-229	526670201	ct	4	200	60.49	TGGTTTCAAGCCATCTTGGT	59.32	CCATCTTGCTGAAGAACCCTA	-	-	1
EgCSSR-230	526670294	tc	4	203	59.29	TGATCAGATCGAGGAGGTGA	59.08	TCAAGTGCATATCCCCAGAA	-	-	23
EgCSSR-231	526670350	ct	4	226	59.04	TCATCCGGATCAGACTGGTA	57.83	TTGAAGGGTTCAACATGGAT	-	-	2
EgCSSR-232	526670658	ct	4	200	59.41	TCTGGGCTTTAGCCATCTTC	59.83	GCTCCAAGAGGCAGAGAGAA	-	-	1
EgCSSR-233	526670658	cca	5	200	59.41	TCTGGGCTTTAGCCATCTTC	59.83	GCTCCAAGAGGCAGAGAGAA	-	-	1
EgCSSR-234	526670773	ct	4	180	59.65	GATAGATCCCACTGCCGAAG	59.78	GGCTTATCCCAATCCACGTA	-	-	5
EgCSSR-235	526670955	ga	4	183	59.69	AGATCCCACTGTCGAAGCAT	60.21	TTGCTTGGCTTATCCCAGTC	-	-	2
EgCSSR-236	526670955	ct	5	183	59.69	AGATCCCACTGTCGAAGCAT	60.21	TTGCTTGGCTTATCCCAGTC	-	-	2
EgCSSR-237	526671095	ct	4	251	58.62	AGATCCCACTACCGAAGCAT	60.04	CCATGAAGGACTTGGGAGAA	-	-	57
EgCSSR-238	526671101	ggt	5	203	59.86	AGGTTTTGGAGGTGTTGTGG	60.1	GTGCTGCGAGGGTAATGAAT	-	-	1
EgCSSR-239	526671332	tc	6	207	59.99	TCAAGCTTGTCCGAAGAGGT	59.5	GCCAACACATCCAAATGAGA	-	-	2
EgCSSR-240	526671594	tg	7	217	60.13	CAAAGGGGAGAGTTGTGTGAA	59.34	CCCTCTTAATCCATGCCATC	-	-	2
EgCSSR-241	526671594	tg	6	217	60.13	CAAAGGGGAGAGTTGTGTGAA	59.34	CCCTCTTAATCCATGCCATC	-	-	2
EgCSSR-242	526671594	ga	4	217	60.13	CAAAGGGGAGAGTTGTGTGAA	59.34	CCCTCTTAATCCATGCCATC	-	-	2
EgCSSR-243	526671596	ga	4	183	60.12	AAAAATATCCCTCCCGCATC	59.31	GCAGCACCTTATGGTCTCCT	-	-	1
EgCSSR-244	526671620	ct	4	188	59.69	AGATCCCACTGTCGAAGCAT	59.03	AAAGGTTGCTTGGATTGTCC	-	-	3
EgCSSR-245	526671881	ga	4	200	59.41	GCGGATGAGGGTGTTATAGG	59.79	CGACCATGTCCTCCTCTCTC	-	-	2
EgCSSR-246	526671881	ggt	4	200	59.41	GCGGATGAGGGTGTTATAGG	59.79	CGACCATGTCCTCCTCTCTC	-	-	2
EgCSSR-247	526671967	at	4	225	60	TTCTCCCAGATCCTTCATGG	59.12	GCAAGCATCTCAGAGTTGGA	-	-	1
EgCSSR-248	526671979	at	4	190	60.12	CATTTGATCGCGAACACTTTT	60.26	CGTCAGCCTGTTGATGATTG	-	-	3
EgCSSR-249	526672444	ta	4	209	59.04	TGGCACCGAACCACTATAAA	59.76	ACCCAAGAGGAGGGGATAAA	-	-	8
EgCSSR-250	526672469	at	4	232	57.9	TCGCGAACAATTTTAAGGAC	60.4	GTCCAAGTGGGAGTTGTTGG	-	-	3
EgCSSR-251	526672564	ag	4	200	60.05	GTGGAGATATGGGGTGTTGG	60.34	ACATCGAGGTCTCCCCCTAC	-	-	1
EgCSSR-252	526672647	tc	4	196	59.09	TGACCGAGGAGGAGAATACC	59.51	GAGTGCATATCCCCAGAAGG	-	-	1
EgCSSR-253	526672832	ct	4	192	59.69	AGATCCCACTGTCGAAGCAT	59.67	TCCAGAAGGTTGCTTGGATT	-	-	3
EgCSSR-254	526673005	tc	4	174	58.77	TTGGATTATCCCAGTCCACA	59.99	CCACTGCTGAAGCATTTGAA	-	-	2
EgCSSR-255	526673005	ag	4	174	58.77	TTGGATTATCCCAGTCCACA	59.99	CCACTGCTGAAGCATTTGAA	-	-	2
EgCSSR-256	526673590	ag	4	236	59.57	GCCTGACTTTGGAGAGCCTA	59.81	TGGCCAAATAATATGGTGCTC	-	-	1
EgCSSR-257	526673605	ct	5	179	59.69	AGATCCCACAGTCGAAGCAT	58.77	TTGGATTATCCCAGTCCACA	-	-	16
EgCSSR-258	526673610	tc	4	193	58.94	CGACCTATCGAGGTATGGGTA	60.09	GGTGTTCCAGGAGGAGTTCA	-	-	3
EgCSSR-259	526673680	ct	5	269	59.96	ACATCCGGTCGCGTACATA	59.63	GAAGCATCCTTCATCCTTGG	-	-	1
EgCSSR-260	526673736	ta	4	224	59.86	CACCTGTAGCCATGCTGAAA	60.4	CCAACTCCAAGATGCTTGCT	-	-	2
EgCSSR-261	526673912	ac	7	189	58.88	CCCCCTTCACTAAAATTCCA	60.84	TACCTTTGCCATTTCCATGC	-	-	1
EgCSSR-262	526674122	ga	4	211	58.02	CGCTCTCTCTCTTGAGGAGTT	60.91	TGAAGGACTTGGGAGAAGCA	-	-	1
EgCSSR-263	526674323	ta	4	262	60.88	TGCTTCTCCCAGATCCTTCA	59	GTGCAAGCTTCAAAGATCCA	-	-	1
EgCSSR-264	526674338	tc	5	211	59.49	GAGAGAGGGAGAGGGAGAGG	59.9	TTGTACCGACACAGCCAGAG	-	-	5
EgCSSR-265	526674338	ct	6	211	59.49	GAGAGAGGGAGAGGGAGAGG	59.9	TTGTACCGACACAGCCAGAG	-	-	5
EgCSSR-266	526674344	tc	4	246	60	CCATGAAGGATCTGGGAGAA	59.67	CCACTGTCGAAGCATATGGA	-	-	63
EgCSSR-267	526674344	ag	5	246	60	CCATGAAGGATCTGGGAGAA	59.67	CCACTGTCGAAGCATATGGA	-	-	63
EgCSSR-268	526674797	ag	4	200	60.17	GGGGAGTGAATTGGGTTTCT	59.04	TGGCACCGAACCACTATAAA	-	-	17
EgCSSR-269	526674843	ggc	4	190	60.44	GAAGAACCCTTCCCCGAGT	60.04	CCTCAACTTCCCCGACCT	-	-	1
EgCSSR-270	526674879	ag	5	183	60.21	TTGCTTGGCTTATCCCAGTC	59.69	AGATCCCACTGTCGAAGCAT	-	-	2
EgCSSR-271	526675098	tcc	6	195	60.1	CCACCCTCCTACCACTCTCA	60.15	AGGAGGAGGAGGATGAGGAA	-	-	2
EgCSSR-272	526675098	tcc	4	194	60.5	CATCCTCATCCACATCGACA	59.94	TCTCGACAAGATGGATGCTG	-	-	2
EgCSSR-273	526675113	ag	4	220	58.94	TGGTTGACACTGGTGGAGAT	60.12	GTCCAAACAGCAAAGGCAAT	-	-	1
EgCSSR-274	526675114	ga	4	193	59.97	TTTTGGATTGGTTGCACGTA	59.69	CCAGTCCAGCAATTTCACAA	-	-	1
EgCSSR-275	526675156	gc	5	194	59.34	GAGGGAGGCGTCGTTAGTTA	60.05	TTTTCATCCCAGTCGTCTCC	-	-	3
EgCSSR-276	526675156	ga	10	194	59.34	GAGGGAGGCGTCGTTAGTTA	60.05	TTTTCATCCCAGTCGTCTCC	-	-	3
EgCSSR-277	526675234	ag	4	206	59.53	GAACGTTGTCCACCATCTGA	59.65	CAGGATTCGACATTCGTTCA	-	-	1
EgCSSR-278	526675348	ag	10	204	59.45	GCTTGAGGGCTTCTTACCAA	58.94	TCATGATCAGCATTGTGGATT	-	-	2
EgCSSR-279	526675348	gt	8	204	59.45	GCTTGAGGGCTTCTTACCAA	58.94	TCATGATCAGCATTGTGGATT	-	-	2
EgCSSR-280	526675383	tc	4	220	59.86	CCATGAAGGATTTGGGAGAA	59.58	CCCATACGCTCTCTCTCTTGA	-	-	2
EgCSSR-281	526675817	ag	4	184	59.83	CATGAGGTCCAACAAGCTCA	60.34	CAGCAGGGCTTTTAGGATGA	-	-	2
EgCSSR-282	526675817	ag	4	184	59.83	CATGAGGTCCAACAAGCTCA	60.34	CAGCAGGGCTTTTAGGATGA	-	-	2
EgCSSR-283	526675832	tc	4	189	59.62	AAAAGGTTGCTTGGCTTATCC	59.69	AGATCCCACTGTCGAAGCAT	-	-	2
EgCSSR-284	526675832	ag	5	189	59.62	AAAAGGTTGCTTGGCTTATCC	59.69	AGATCCCACTGTCGAAGCAT	-	-	2
EgCSSR-285	526676164	a	12	201	59.67	CAGGGTCCCATAACCACCTA	59.42	TGCTGAGTTTTCAGGGTCAA	-	-	2
EgCSSR-286	526676420	ag	4	209	59.51	CATGATGATGGGTGCAGACT	59.66	CCTTGCATTTTTGTCGATGA	-	-	1
EgCSSR-287	526676425	gt	4	199	57.17	ACTCTATCTGACCTTCGGAGAA	59.42	TAGGCATGCCACTTTCTTGA	-	-	1
EgCSSR-288	526676427	ttc	4	204	60.24	AATCCCATCTCCGATCATCA	59.06	GCCGTCTTGGTTAAGGACAT	-	-	1
EgCSSR-289	526676434	ta	8	142	59.39	ATTCAACGGCTTGGATCATT	58.83	ACACACACACACACACACACAC	-	-	2
EgCSSR-290	526676572	gc	5	227	59.15	CCCCCTTCTTTGATTGCTTA	57.83	GTGTGTGTGTGTGTGTGTGC	-	-	3
EgCSSR-291	526676592	ta	19	224	61.12	GGGTTGGTTCGGATCAGTTT	57.75	TCTCTCTCTCTCTCTCTCTCTCTCTC	-	-	6
EgCSSR-292	526676613	ga	10	213	57.76	ATTTACCGGCAAAGTCAGTG	60.19	TCCTCGACTCCCATTTCTTG	-	-	3
EgCSSR-293	526676613	ag	5	213	57.76	ATTTACCGGCAAAGTCAGTG	60.19	TCCTCGACTCCCATTTCTTG	-	-	3
EgCSSR-294	526676837	cag	8	197	59.96	GGGGTTTTTGTGGCAGACT	60.06	GTTGTTGATGCTGCTGCTGT	-	-	7
EgCSSR-295	526676973	gt	5	132	59.52	ACACACACACACGCACACAT	58.29	ACACACATACACACACACACACA	17984536	Chr8	195
EgCSSR-296	526676973	tg	6	132	59.52	ACACACACACACGCACACAT	58.29	ACACACATACACACACACACACA	17984569	Chr8	195
EgCSSR-297	526676973	ta	4	212	59.52	ACACACACACACGCACACAT	58.29	ACACACATACACACACACACACA	17984581	Chr8	195
EgCSSR-298	526676973	tgta	7	132	59.52	ACACACACACACGCACACAT	58.29	ACACACATACACACACACACACA	17984589	Chr8	195
EgCSSR-299	526677004	tc	4	233	59.95	TGTTGGATGATGAGGTGTGAA	60.15	GCGATTCTTTGATTCCTCCA	-	-	1
EgCSSR-300	526677312	ttc	4	199	60.4	TCAGTACCCCTGCTTCTTGC	60.22	GCTCCATAAGGAGTCGGTGA	-	-	1
EgCSSR-301	526677319	at	4	203	60.06	TTCGACGGAGGAGAGAGAAA	59.84	TCAGCATTCCACTTTCAACG	-	-	1
EgCSSR-302	526677422	ta	4	202	59	GTGCAAGCTTCAAAGATCCA	60.2	TGCAGGGACATCATTCTCAA	-	-	2
EgCSSR-303	526677430	ca	4	270	59.5	GCATCCATGGTTTGTTGAGA	59.96	TGCATACCTGTTGGGAACAA	-	-	1
EgCSSR-304	526677946	ct	4	198	60.69	CCTCTCCCGATCTCTCGATT	59.88	GAGGGAGAGGGAGAAGGAGA	-	-	1
EgCSSR-305	526677946	tc	4	198	60.69	CCTCTCCCGATCTCTCGATT	59.88	GAGGGAGAGGGAGAAGGAGA	-	-	1
EgCSSR-306	526678119	cac	4	213	60.24	TTGAAGACGACCCTGACCTC	59.96	CCACCACTCCACCATCTTCT	-	-	1
EgCSSR-307	526678126	at	18	200	60.13	AGGAGCTTGACTTGGCTTCA	57.75	TCTCTCTCTCTCTCTCTCTCTCTCTC	-	-	10
EgCSSR-308	526678138	tc	8	201	59.63	GGGAGAGAGGTAGGGAGGAA	59.75	GGGAGAGGGAGAAGGAAAGA	-	-	3
EgCSSR-309	526678138	ag	8	201	59.63	GGGAGAGAGGTAGGGAGGAA	59.75	GGGAGAGGGAGAAGGAAAGA	-	-	3
EgCSSR-310	526678154	tc	12	192	59.54	TGTCTGTGCTTCTTCCTCCA	60.63	TGCCACAAACCTTCCTCCTA	-	-	3
EgCSSR-311	526678154	tg	9	192	59.54	TGTCTGTGCTTCTTCCTCCA	60.63	TGCCACAAACCTTCCTCCTA	-	-	3
EgCSSR-312	526678189	tc	4	184	60.21	AAGGCTCAAATCTGCCATTG	60.12	CGAGATGCGCCTAAAGAGTC	-	-	2
EgCSSR-313	526678276	tg	8	181	60.18	CCATGTGGATCAATGTTGGA	57.73	ACACACACACACACACACACA	-	-	3
EgCSSR-314	526678276	ta	21	181	60.18	CCATGTGGATCAATGTTGGA	57.73	ACACACACACACACACACACA	-	-	3
EgCSSR-315	526678297	ag	5	205	58.81	TGCATCTGCAAGTATCCACA	59.45	AGTGGGAGCAGAGAAACCTG	-	-	2
EgCSSR-316	526678297	ga	4	205	58.81	TGCATCTGCAAGTATCCACA	59.45	AGTGGGAGCAGAGAAACCTG	-	-	2
EgCSSR-317	526678408	ga	8	206	59.84	AGGAAGTCTTCGAACGTGGA	59.37	CAGAAGAACGCGGAAATAAAA	-	-	2
EgCSSR-318	526678599	t	13	216	60.16	AGTTTTGCGGTGGTTCACTC	59.6	TGCAGCAATAAAGAGCATGAA	-	-	1
EgCSSR-319	526678638	ct	5	239	58.88	GAACCCACTGCTGAAGCATA	59.45	CTGGGAGAAGCAGCCTACAT	-	-	3
EgCSSR-320	526678642	aag	4	195	60.09	TGAGAAGGACCACCAACTCC	60.51	CAAAAGAAGCACTCCGCCTA	-	-	1
EgCSSR-321	526678914	tc	4	194	59.8	AGGGCCAAAATTACCTCGAT	60.29	GACCAGATGGAAGGGGCTAT	-	-	1
EgCSSR-322	526678972	tc	4	220	60	CCATGAAGGATCTGGGAGAA	59.58	CCCATACGCTCTCTCTCTTGA	-	-	2
EgCSSR-323	526678972	ag	5	242	60	CCATGAAGGATCTGGGAGAA	59.54	TGTCGAAGCATATGGAATCCT	-	-	12
EgCSSR-324	526679095	aga	5	204	60.66	AGTGGCACCTAACGCGAATA	59.45	TCGCTGCTCCTCTCTCTTTT	-	-	3
EgCSSR-325	526679095	ga	7	204	60.66	AGTGGCACCTAACGCGAATA	59.45	TCGCTGCTCCTCTCTCTTTT	-	-	3
EgCSSR-326	526679095	ag	4	198	60.23	TCTCCACCCACCTTTCTCTG	59.48	ATTTCGATCTTCCCTGGTGA	-	-	2
EgCSSR-327	526679236	ag	4	198	60.43	CCTCCCTTCCCTGTTCCTTA	61.41	CCCATTTCCTCATGCGAAC	-	-	1
EgCSSR-328	526679280	at	4	260	59.98	CAGGCAGGTTATTTGAAACCA	60.1	GGACAGCGATCTCTTCTTGC	-	-	1
EgCSSR-329	526679384	ga	4	206	59.39	TCTTGAGGAGTTGACGGACA	59.49	TCCATCAAAGATTTGGGAGAA	-	-	2
EgCSSR-330	526679422	ct	5	175	59.94	CGATCGCGTACATATCATGG	60.38	GCTGAAAAAGTTCAGCATGGA	-	-	2
EgCSSR-331	526679444	ct	5	197	58.6	CCCCTAGTGAGTATGCCACA	60.78	GCTGAAAAGGTTCAGCATGG	-	-	5
EgCSSR-332	526679444	ga	4	197	58.6	CCCCTAGTGAGTATGCCACA	60.78	GCTGAAAAGGTTCAGCATGG	-	-	5
EgCSSR-333	526679847	tc	4	198	60.39	TGCTGAAGAGGTTTAGCATGG	58.6	CCCCTAGTGAGTATGCCACA	-	-	5
EgCSSR-334	526679847	ag	5	198	60.39	TGCTGAAGAGGTTTAGCATGG	58.6	CCCCTAGTGAGTATGCCACA	-	-	5
EgCSSR-335	526680141	at	4	192	59.85	CTGGGTTTGCTTTGAAGAGG	60.37	TTGCGAGAATGATGTGGCTA	-	-	1
EgCSSR-336	526680381	ga	4	202	60.81	TGAGGTGTTGTTGGACAATCC	60	CCATGAAGGATCTGGGAGAA	-	-	1
EgCSSR-337	526680504	ag	4	204	60.26	TTGCTACCAACATGCAAGGA	59.73	GATGAGGGAATTGGTTTGGA	-	-	2
EgCSSR-338	526680541	at	4	255	58.65	TGAGCTTTTCAGCCCAGTAA	60.07	GGTCTAGTCCAATGCCGAAA	-	-	1
EgCSSR-339	526680902	tc	4	204	59.71	AAAGACTTGGGAGAAGCATCC	60.38	TCTCTCTTGAGGGGTTGTCG	-	-	6
EgCSSR-340	526681104	tg	4	198	60.05	CTCCTGCAACACCTGCACTA	61.04	CGTCGGGTACCATTGCTAGA	-	-	1
EgCSSR-341	526681110	tc	4	197	60	CCATGAAGGATCTGGGAGAA	59.44	TGTTGTTGGACAATCCCTCTT	-	-	1
EgCSSR-342	526681110	ag	5	228	59.68	GGGATTGTCCAACAACACCT	59.91	CACCATAAACAAGCCACTGGT	-	-	2
EgCSSR-343	526681327	tc	4	227	61.17	GCCCTTCCCTTGGTGAATTA	59.8	GCCAGATGGAGAACCTGAAG	-	-	1
EgCSSR-344	526681432	at	4	183	58.96	AAAAATGAAGAGGTGCGAAGA	58.33	TGTCAGCCATATTGGCTTCT	-	-	8
EgCSSR-345	526681487	tct	5	191	60.36	CATCCAGATTGGCTTCTGCT	59.68	CCCTGTGGACTGAGAAGACC	-	-	2
EgCSSR-346	526681487	ctt	4	202	59.97	CTTTGCACAACCCCTCAAAT	60.06	TTCCTGGAGAGGCTGAAGAA	-	-	1
EgCSSR-347	526681609	ct	4	185	60.62	TAAGCCACATCCGATCTCGT	58.46	GTTGAAGTGGTTCAACATGGA	-	-	4
EgCSSR-348	526681721	ta	4	222	59.76	TGGGATTCTACTCATACGCTCTC	58.42	TGAAAGATTTGGGAGAAGCA	-	-	17
EgCSSR-349	526681734	ag	5	183	60.21	TTGCTTGGCTTATCCCAGTC	59.69	AGATCCCACTGTCGAAGCAT	-	-	2
EgCSSR-350	526681761	ct	4	184	60.64	CAATCCACGTACATCGATACCA	59.58	CGTCATGGCGTACATGATAGA	-	-	13
EgCSSR-351	526681977	ta	5	185	60.26	GTTCCTGCAACTCTGCCAAT	60.27	GGTCGAGGCTGTCTGTGAAT	-	-	1
EgCSSR-352	526682448	ag	4	213	60.16	TGCTCTCTCTTGAGGAGTTATCG	59.49	TCCATGAAAGATTTGGGAGAA	-	-	1
EgCSSR-353	526682461	ga	4	210	59.42	TTCTCTCTTGAGGGATTGTCG	60	CCATGAAGGATCTGGGAGAA	-	-	2
EgCSSR-354	526682512	ac	4	224	60.48	ACCGAGTCAGCATGGGAATA	59.99	TGATCACAAGGTCTGCAAGC	-	-	2
EgCSSR-355	526682569	ct	5	188	59.69	AGATCCCACTGTCGAAGCAT	59.62	AAAAGGTTGCTTGGCTTATCC	-	-	2
EgCSSR-356	526682795	ag	7	214	59.82	CATGAGCTACATGGCCTCAA	60.28	ACCATAAGCTCAGCCCACTG	-	-	1
EgCSSR-357	526682795	ag	7	214	59.82	CATGAGCTACATGGCCTCAA	60.28	ACCATAAGCTCAGCCCACTG	-	-	1
EgCSSR-358	526682934	ct	4	168	59.65	CTGAAATGGTTCAGCATGGA	59.02	CGTACATGTCATGGCGTACA	-	-	1
EgCSSR-359	526682934	ag	5	168	59.65	CTGAAATGGTTCAGCATGGA	59.02	CGTACATGTCATGGCGTACA	-	-	1
EgCSSR-360	526682947	ga	4	254	59.65	GATAGATCCCACTGCCGAAG	60	CCATGAAGGATCTGGGAGAA	-	-	63
EgCSSR-361	526683018	ct	5	180	59.65	GATAGATCCCACTGCCGAAG	59.78	GGCTTATCCCAATCCACGTA	-	-	5
EgCSSR-362	526683237	ga	4	261	59.56	ACTGCCGAAGCATATGGAAT	60.03	GCTGTCGTCACAGTTCTCCA	-	-	6
EgCSSR-363	526683263	tc	10	216	59.75	TGCTGAATACAACCTTTCTCCA	59.49	CAAGCATGGCTGTAACTTGC	-	-	1
EgCSSR-364	526683263	ac	4	216	59.75	TGCTGAATACAACCTTTCTCCA	59.49	CAAGCATGGCTGTAACTTGC	-	-	1
EgCSSR-365	526683263	ca	5	216	59.75	TGCTGAATACAACCTTTCTCCA	59.49	CAAGCATGGCTGTAACTTGC	-	-	1
EgCSSR-366	526683425	at	4	210	59.58	CAGATCGATCACCATCCTCA	58.33	AGAAGCCAATATGGCTGACA	-	-	1
EgCSSR-367	526683434	ct	5	183	59.69	AGATCCCACTGTCGAAGCAT	60.21	TTGCTTGGCTTATCCCAGTC	-	-	2
EgCSSR-368	526683434	ga	4	183	59.69	AGATCCCACTGTCGAAGCAT	60.21	TTGCTTGGCTTATCCCAGTC	-	-	2
EgCSSR-369	526683480	ga	4	219	60.23	TTGGAGGTTTGAGAGGTTGC	59.94	TACCTCGACCTCTCCTCGAA	-	-	2
EgCSSR-370	526683781	tc	4	209	60	CCATGAAGGATCTGGGAGAA	60.38	TCTCTCTTGAGGGGTTGTCG	-	-	58
EgCSSR-371	526683827	ct	4	188	58.62	AGATCCCACTACCGAAGCAT	59.53	GAAGGTTGCTTGGATTGTCC	-	-	1
EgCSSR-372	526684040	ct	5	186	59.65	GATAGATCCCACTGCCGAAG	60.21	TTGCTTGGCTTATCCCAGTC	-	-	1
EgCSSR-373	526684040	ga	4	186	59.65	GATAGATCCCACTGCCGAAG	60.21	TTGCTTGGCTTATCCCAGTC	-	-	1
EgCSSR-374	526684213	ct	5	183	58.74	AGATCCCACTTTCGAAGCAT	60.21	TTGCTTGGCTTATCCCAGTC	-	-	1
EgCSSR-375	526684213	ga	4	183	58.74	AGATCCCACTTTCGAAGCAT	60.21	TTGCTTGGCTTATCCCAGTC	-	-	1
EgCSSR-376	526684315	ag	5	198	59.49	ATCTTCCGATAGGCCATGAA	60.71	AATGGTTCTCACCCGGATCT	-	-	6
EgCSSR-377	526684334	tc	4	182	59.31	TTGCTTGGCTTATCTCAATCC	59.69	AGATCCCACTGTCGAAGCAT	-	-	12
EgCSSR-378	526684374	ga	4	200	60.19	GGGCCCCTTAAATGAGTTGT	59.33	ACTCGTTTTGGAGCTTGACC	-	-	1
EgCSSR-379	526684495	ta	4	200	59.82	GGTTGGCATCGAACCACTAT	60.54	GGGGTGAATTGGGTTTTCA	-	-	4
EgCSSR-380	526684676	tc	4	178	60.05	TGGGTTATCCCAGTCCACAT	59.69	AGATCCCACAGTCGAAGCAT	-	-	1
EgCSSR-381	526684676	ag	5	178	60.05	TGGGTTATCCCAGTCCACAT	59.69	AGATCCCACAGTCGAAGCAT	-	-	1
EgCSSR-382	526684811	ta	4	179	59.76	ATCCAAGAGGAGGGGTGAAT	59.72	GGTTGGCACCAAACCACTAT	-	-	1
EgCSSR-383	526685049	ta	4	223	59.39	TCACCCATATCCTTCATCTCAA	60.85	AAGCCTCCTGCCAATGGTAT	-	-	1
EgCSSR-384	526685049	ta	4	223	59.39	TCACCCATATCCTTCATCTCAA	60.85	AAGCCTCCTGCCAATGGTAT	-	-	1
EgCSSR-385	526685153	ct	5	198	58.6	CCCCTAGTGAGTATGCCACA	60.39	TGCTAAAGAGGTTCAGCATGG	-	-	7
EgCSSR-386	526685153	ga	4	198	58.6	CCCCTAGTGAGTATGCCACA	60.39	TGCTAAAGAGGTTCAGCATGG	-	-	7
EgCSSR-387	526685185	at	4	222	60.08	TGATCGCGAACAATTTTAAGG	59.42	TCCAAGTGGGAGTTATTGGAA	-	-	3
EgCSSR-388	526685253	ct	5	183	60.49	TGCAACCTTCCAATGGTTCT	58.82	CTCTCGAAGAGGGATTGTCC	-	-	2
EgCSSR-389	526685620	ac	4	213	60.91	GGGGGTGAATTGGGTTTCTA	60.38	GGATGTAGGTGCAAGGTTGG	-	-	5
EgCSSR-390	526685651	aag	4	203	60.11	CATGCAGCAGAGCTTGGAT	60.46	CTTTGGGCATACCCTCCTCT	-	-	2
EgCSSR-391	526685974	ct	5	183	59.69	AGATCCCACTGTCGAAGCAT	60.21	TTGCTTGGCTTATCCCAGTC	-	-	2
EgCSSR-392	526685974	ga	4	183	59.69	AGATCCCACTGTCGAAGCAT	60.21	TTGCTTGGCTTATCCCAGTC	-	-	2
EgCSSR-393	526685977	tc	4	190	60.78	GCTGAAAAGGTTCAGCATGG	59.17	TGAGTATGCCACGTCTGGTT	-	-	5
EgCSSR-394	526685977	ag	5	190	60.78	GCTGAAAAGGTTCAGCATGG	59.17	TGAGTATGCCACGTCTGGTT	-	-	5
EgCSSR-395	526685979	ga	4	200	59.69	AGATCCCACTGTCGAAGCAT	59.78	GGCTTATCCCAATCCACGTA	-	-	1
EgCSSR-396	526686437	ag	4	209	59.21	TCTCTCTTGAGGAGTTGTCGAA	59.22	CCATGAAGGATTTAGGAGAAGC	-	-	2
EgCSSR-397	526686481	ga	4	202	60.38	TCTCTCTTGAGGGGTTGTCG	60.44	GGATTTGGGAGAAGCAACCT	-	-	3
EgCSSR-398	526686785	ga	4	177	59.69	AGATCCCACTGTCGAAGCAT	59.67	GGGTTATCCCAGTCCACGTA	-	-	1
EgCSSR-399	526686969	at	4	206	58.33	AGAAGCCAATATGGCTGACA	59.49	TCCTATGATCGGGAGCATTT	-	-	1
EgCSSR-400	526686970	ta	5	205	59.53	TCCTAGGATGTAGGCTGCTTCT	58.33	GATCAGAACGTATGGCTTCG	-	-	1
EgCSSR-401	526687126	ttc	4	202	60.4	TCAGTACCCCTGCTTCTTGC	60.22	GCTCCATAAGGAGTCGGTGA	-	-	1
EgCSSR-402	526687194	ag	5	196	60	CTGAAGAGGTTCAGCATGGAG	58.6	CCCCTAGTGAGTATGCCACA	-	-	5
EgCSSR-403	526687369	ag	7	180	60.27	TGCTTGAATTATCCCAATCCA	59.29	TCCACTGTCGAAGCATATGAA	-	-	17
EgCSSR-404	526687678	ga	4	204	59.85	CGCTTGGGTTTCAGTTTCTC	59.77	ACATCATCCATCACGACCAA	-	-	6
EgCSSR-405	526687729	ta	4	203	60.19	GATGCCTCCAGAGGAAACAA	59.85	TTGCATTCGAAACAACTTCG	-	-	2
EgCSSR-406	526687749	ct	4	190	59.65	GATAGATCCCACTGCCGAAG	59.73	AAGGTTGCTTGGATTGTCTCA	-	-	1
EgCSSR-407	526687765	ga	4	188	59.53	GAAGGTTGCTTGGATTGTCC	59.69	AGATCCCACTGTCGAAGCAT	-	-	1
EgCSSR-408	526687869	cac	6	196	59.71	ACCTTCTCCGCCTCCTAAAC	59.61	GGCGAAGACAATGATGATGA	-	-	1
EgCSSR-409	526687909	tc	4	199	58.8	TCGATCAAATCGAAGAGGTG	60.46	CGAGTGCATATCCCCAAAAG	-	-	2
EgCSSR-410	526687911	ga	4	220	59.58	CCCATACGCTCTCTCTCTTGA	60	CCATGAAGGATCTGGGAGAA	-	-	2
EgCSSR-411	526687935	ga	4	205	58.82	TCTCTCTCTTGAGGAGTTGTCG	59.67	AAGGATCTGGAAGAAGCATCC	-	-	4
EgCSSR-412	526688021	tc	4	186	60.21	TTGCTTGGCTTATCCCAGTC	59.65	GATAGATCCCACTGCCGAAG	-	-	1
EgCSSR-413	526688021	ag	5	186	60.21	TTGCTTGGCTTATCCCAGTC	59.65	GATAGATCCCACTGCCGAAG	-	-	1
EgCSSR-414	526688032	tc	4	251	60	CCATGAAGGATCTGGGAGAA	59.98	AGATCTCACTGCCGAAGCAT	-	-	52
EgCSSR-415	526688032	ag	5	251	60	CCATGAAGGATCTGGGAGAA	59.98	AGATCTCACTGCCGAAGCAT	-	-	52
EgCSSR-416	526688080	ga	4	188	59.53	GAAGGTTGCTTGGATTGTCC	59.69	AGATCCCACTGTCGAAGCAT	-	-	1
EgCSSR-417	526688288	ag	5	187	60.41	CTTCCGATAGGCCAAGGAAT	59.8	CACCTGGATCGGACTGGTAT	-	-	3
EgCSSR-418	526688295	at	4	197	60.7	GCTCTCTCTTGAGGAGTTGTCG	60.1	GGGAGAAGCATTCTACATCCTG	-	-	1
EgCSSR-419	526688567	ct	5	180	59.65	GATAGATCCCACTGCCGAAG	59.78	GGCTTATCCCAATCCACGTA	-	-	5
EgCSSR-420	526688579	ct	4	188	59.69	AGATCCCACTGTCGAAGCAT	59.53	GAAGGTTGCTTGGATTGTCC	-	-	1
EgCSSR-421	526688614	ag	5	234	59.45	CTGGGAGAAGCAGCCTACAT	59.44	TCACTGCTGAAGCATATGGAA	-	-	1
EgCSSR-422	526688713	ct	4	236	58.6	TGCCGAAGCATATGGTATTC	60.6	AGGACTTGGGAGAAGCATCC	-	-	1
EgCSSR-423	526688860	tc	4	144	59.93	GAGGTGAATGCCTCACCAAT	58.72	TCATGGATGGAACCATGTCT	-	-	1
EgCSSR-424	526688917	at	4	181	59.55	ATAAGCAGGACAGCCCCATA	58.39	GGTACGATCCATGATGTGCT	-	-	2
EgCSSR-425	526689045	ct	5	145	59.69	AGATCCCACTGTCGAAGCAT	60.94	GCTGAAGAGGTTCAGCATGG	-	-	4
EgCSSR-426	526689061	ga	4	209	59.21	TCTCTCTTGAGGAGTTGTCGAA	60.19	CGATGAAGGACTTGGGAGAA	-	-	1
EgCSSR-427	526689165	ag	5	228	59.31	TGCTGAAAAGGTTCAACATGA	59.8	CACCTGGATCGGACTGGTAT	-	-	2
EgCSSR-428	526689165	ta	4	240	59.31	TGCTGAAAAGGTTCAACATGA	59.8	CACCTGGATCGGACTGGTAT	-	-	2
EgCSSR-429	526689226	ga	4	188	59.53	GAAGGTTGCTTGGATTGTCC	58.62	AGATCCCACTACCGAAGCAT	-	-	1
EgCSSR-430	526689240	ct	5	245	59.83	CACTGCCGAAGCATATGAAA	60	CCATGAAGGATCTGGGAGAA	-	-	66
EgCSSR-431	526689240	ga	4	178	59.58	CCCATACGCTCTCTCTCTTGA	60	CCATGAAGGATCTGGGAGAA	-	-	2
EgCSSR-432	526689349	at	4	216	59.84	TGTGCCCTAGAAGCCAATCT	59.6	TCGTGATGATCCTTCAATCG	-	-	1
EgCSSR-433	526689492	ag	5	181	59.89	GCTTGGACTATCCCAATCCA	59.69	AGATCCCACTGTCGAAGCAT	-	-	80
EgCSSR-434	526689732	ct	5	246	59.67	CCACTGTCGAAGCATATGGA	59.86	CCATGAAGGATTTGGGAGAA	-	-	120
EgCSSR-435	526689732	ga	4	220	59.58	CCCATACGCTCTCTCTCTTGA	59.86	CCATGAAGGATTTGGGAGAA	-	-	2
EgCSSR-436	526689832	ga	4	183	59.69	AGATCCCACTGTCGAAGCAT	60.21	TTGCTTGGCTTATCCCAGTC	-	-	2
EgCSSR-437	526689938	ca	4	195	60.07	CCCAAAGCTAATGGTCTCCA	60.07	CAAAGACCGGGAGCATTAAA	-	-	2
EgCSSR-438	526690127	ga	4	206	59.89	TTGTAGGCAAGGGAGTAGCAA	58.67	TTTTTGCACAAGTTTGTTCTAGC	-	-	1
EgCSSR-439	526690155	ct	6	188	59.65	GATAGATCCCACTGCCGAAG	60.21	TTGCTTGGCTTATCCCAGTC	-	-	1
EgCSSR-440	526690238	ta	4	200	60.32	CACGAGGTATCGGAAATTGG	60.65	CCGGTAACATGAAGCAGAGG	-	-	2
EgCSSR-441	526690250	tg	4	199	59.86	ATCACATGGTCTGCAAGCTG	59.86	TTCCCAATCAGGAGGATGTC	-	-	1
EgCSSR-442	526690470	ag	4	183	60.21	TTGCTTGGCTTATCCCAGTC	59.85	AGATCCCACTGCTGAAGCATA	-	-	1
EgCSSR-443	526690480	ag	4	207	59.81	TGTTTGGGAACCAAGGAAAC	60.07	GCGTCCATCTTTCCCTGTAA	-	-	2
EgCSSR-444	526690517	ag	4	226	60.78	TTGCCCAGCTATGCAACC	59.72	GGTTGGCACCAAACCACTAT	-	-	5
EgCSSR-445	526690518	ccg	4	200	60.04	TCTTCCTCCCCTTTCCACTT	60.29	ACGCAGCAAGGCTTCTTCT	-	-	2
EgCSSR-446	526690527	ct	5	190	59.71	TGAGTATGCCACGTCTGGTC	60.94	GCTGAAGAGGTTCAGCATGG	-	-	12
EgCSSR-447	526690544	ct	9	216	60.44	GCAAGTGCTTTGAGGACGTT	60.45	AGTCCCTGGGAAATGAGGAG	-	-	1
EgCSSR-448	526691127	at	4	232	59.79	TCTCAGATCGGAGGGACACT	59.33	TAGTTCGCGACCAAACGATA	-	-	1
EgCSSR-449	526691193	ct	4	203	60.3	GGTTTGAAGCAGCCACAGTT	59.45	GCAAGAAAGCAAAAGGGAAA	-	-	1
EgCSSR-450	526691261	cgt	4	201	59.57	GCAAGCCCTGGTATAAATGC	59.9	GGGAGGGGGAGTAGTAGGC	-	-	1
EgCSSR-451	526691370	ct	5	178	59.69	AGATCCCACTGTCGAAGCAT	60.16	TGGATTATCCCAATCGACGTA	-	-	6
EgCSSR-452	526691393	tc	4	179	59.41	ATTGCTTGGATTGTCCCAGT	58.64	CCACTGTTGAAGCATATGGAA	-	-	1
EgCSSR-453	526691393	ag	5	237	58.82	CTCTCGAAGAGGGATTGTCC	60.47	ACCACAAACAAGCCACTGGT	-	-	1
EgCSSR-454	526691618	ct	9	225	59.65	TTGGCACAGCTAAAGCGTAA	57.88	CAAGGGCAATTTTCTAAGACC	-	-	1
EgCSSR-455	526691715	tct	4	244	59.59	CTAAGCATGCATGGAAGCAG	60.01	TTCAGATGAATTGCCCCTTC	-	-	2
EgCSSR-456	526691781	ct	5	197	59.43	ACCCCTAGGAGTATGCCACA	60.94	GCTGAAGAGGTTCAGCATGG	-	-	5
EgCSSR-457	526691781	ga	4	197	59.43	ACCCCTAGGAGTATGCCACA	60.94	GCTGAAGAGGTTCAGCATGG	-	-	5
EgCSSR-458	526691800	ct	5	267	59.93	ATGGTTCTCACCCGAATCAG	59.74	TGGATTGCCCAATCAACATA	-	-	4
EgCSSR-459	526692165	ga	4	211	59.51	TCTCTTTCTTGAGGTGTTGTCG	60	CCATGAAGGATCTGGGAGAA	-	-	62
EgCSSR-460	526692177	ca	6	167	59.32	TCTCCACTAAGAGGCATTTGG	58.95	TGATTTTGAAAGTGGGTGGA	-	-	2
EgCSSR-461	526692188	ag	5	228	60.2	CAGCATGGAGAATTCCAAGAA	59.88	CCTTCCAATGATTCTCATCCA	-	-	4
EgCSSR-462	526692316	tc	5	198	60.62	GATCGAACGGTCATGAGAGG	60.74	CCATCTTCGAGCGATTCAAC	-	-	1
EgCSSR-463	526692890	gt	5	161	60.65	TAAGTGTCCCTCCGACCTGA	60.13	GGAGGGGTCAATTCCATCTT	-	-	4
EgCSSR-464	526693026	tc	4	220	60	CCATGAAGGATCTGGGAGAA	59.58	CCCATACGCTCTCTCTCTTGA	-	-	2
EgCSSR-465	526693026	ag	5	245	60	CCATGAAGGATCTGGGAGAA	59.83	CACTGCCGAAGCATATGAAA	-	-	67
EgCSSR-466	526693071	ac	4	200	60.91	GGGGGTGAATTGGGTTTCTA	59.82	GATTGGCACCGAACCACTAT	-	-	31
EgCSSR-467	526693135	ct	5	183	59.69	AGATCCCACTGTCGAAGCAT	60.21	TTGCTTGGCTTATCCCAGTC	-	-	2
EgCSSR-468	526693135	ga	4	183	59.69	AGATCCCACTGTCGAAGCAT	60.21	TTGCTTGGCTTATCCCAGTC	-	-	2
EgCSSR-469	526693196	ag	5	185	60.45	TGCTTGAATTATCCCAGTCCA	59.65	GATAGATCCCACTGCCGAAG	-	-	6
EgCSSR-470	526693278	tc	4	229	59.14	TGGCTTCTTACCATGCCATA	58.58	GGCATAGTCTCACAATGGACA	-	-	2
EgCSSR-471	526693287	ac	4	155	59.86	TTCCCAATCAGGAGGATGTC	59.58	AAGCAAGCATCTCGGAGTTC	-	-	1
EgCSSR-472	526693511	ga	4	186	59.65	GATAGATCCCACTGCCGAAG	60.21	TTGCTTGGCTTATCCCAGTC	-	-	1
EgCSSR-473	526693658	ga	4	215	59.53	GTGGTGTTCCAGGAGGAGTC	58.94	CGACCTATCGAGGTATGGGTA	-	-	3
EgCSSR-474	526693684	ga	5	249	60.19	GCATGAAGGACTTGGGAGAA	59.69	AGATCCCACTGTCGAAGCAT	-	-	40
EgCSSR-475	526693694	tg	5	267	60.05	GTGGATCCTGCCTTCAAAAA	59.63	TCGATCCAATCGAAGAACCT	-	-	1
EgCSSR-476	526693711	ct	5	184	59.73	AGAACCCACTGTCGAAGCAT	59.41	ATTGCTTGGATTGTCCCAGT	-	-	1
EgCSSR-477	526693711	ga	4	184	59.73	AGAACCCACTGTCGAAGCAT	59.41	ATTGCTTGGATTGTCCCAGT	-	-	1
EgCSSR-478	526694004	at	4	194	61.06	ATGTGTGGCCCATTTGATGT	58.73	CCTCGATCTGATCAAAGAACC	-	-	79
EgCSSR-479	526694317	tc	4	187	60	CCATGAAGGATCTGGGAGAA	59.83	CACTGCCGAAGCATATGAAA	-	-	67
EgCSSR-480	526694317	ag	5	244	60	CCATGAAGGATCTGGGAGAA	59.83	CACTGCCGAAGCATATGAAA	-	-	67
EgCSSR-481	526694449	tc	4	203	59.73	GCTATCTTTCGATAGGCCAAAA	59.78	CCAATGGTTCTCACCTGGAT	-	-	4
EgCSSR-482	526694449	ag	4	203	59.73	GCTATCTTTCGATAGGCCAAAA	59.78	CCAATGGTTCTCACCTGGAT	-	-	4
EgCSSR-483	526694800	ct	5	178	59.69	AGATCCCACAGTCGAAGCAT	60.2	TGGATTATCCCAGTCCACGTA	-	-	1
EgCSSR-484	526694890	ta	4	194	60.12	CATTTGATCGCGAACACTTTT	60.26	CATCAGCCTGTTGACGATTG	-	-	3
EgCSSR-485	526694925	ct	5	200	59.78	CCAATGGTTCTCACCTGGAT	59.49	ATCTTCCGATAGGCCATGAA	-	-	6
EgCSSR-486	526694925	ga	4	200	59.78	CCAATGGTTCTCACCTGGAT	59.49	ATCTTCCGATAGGCCATGAA	-	-	6
EgCSSR-487	526695057	ct	5	245	59.83	CACTGCCGAAGCATATGAAA	60	CCATGAAGGATCTGGGAGAA	-	-	66
EgCSSR-488	526695062	ct	5	179	60.9	CCCACTGTCAAAGCATATGGA	60.21	TTGCTTGGCTTATCCCAGTC	-	-	1
EgCSSR-489	526695062	ga	4	179	60.9	CCCACTGTCAAAGCATATGGA	60.21	TTGCTTGGCTTATCCCAGTC	-	-	1
EgCSSR-490	526695077	tc	4	203	59.78	TCGATTAGATCGAGGAGGTGA	60.46	CGAGTGCATATCCCCAAAAG	-	-	19
EgCSSR-491	526695177	ga	4	178	59.4	TTTCGATAGGCCATGGAATTA	57.53	TCAGACTGGTACCTGCTCACT	-	-	18
EgCSSR-492	526695191	tc	4	202	60	CCATGAAGGATCTGGGAGAA	60.81	TGAGGTGTTGTTGGACAATCC	-	-	1
EgCSSR-493	526695268	at	4	232	59.15	AAGCCAATATGGCTGACACA	59.49	AGATCGATCACCGTCCTCAT	-	-	8
EgCSSR-494	526695641	ct	4	206	59.02	CGTACATGTCATGGCGTACA	60.27	TGCTTGAATTATCCCAATCCA	-	-	11
EgCSSR-495	526695641	ag	4	206	59.02	CGTACATGTCATGGCGTACA	60.27	TGCTTGAATTATCCCAATCCA	-	-	11
EgCSSR-496	526695842	ac	4	216	60.91	GGGGGTGAATTGGGTTTCTA	60.03	GTGGACGTAGGTGCAAGGTT	-	-	7
EgCSSR-497	526695921	tc	4	246	60	CCATGAAGGATCTGGGAGAA	59.67	CCACTGTCGAAGCATATGGA	-	-	63
EgCSSR-498	526695921	ag	5	246	60	CCATGAAGGATCTGGGAGAA	59.67	CCACTGTCGAAGCATATGGA	-	-	63
EgCSSR-499	526695941	tc	4	197	57.72	GATCAGATCGAGGAGGTGAA	59.93	GTGCATACCCCAAAAGGAGA	-	-	10
EgCSSR-500	526695951	ag	5	188	59.65	CTGAAATGGTTCAGCATGGA	59.71	TGAGTATGCCACGTCTGGTC	-	-	3
EgCSSR-501	526696030	ct	5	251	59.69	AGATCCCACAGTCGAAGCAT	60.69	CCATGAAGGATTTGGGTGAA	-	-	10
EgCSSR-502	526696030	ag	4	251	59.69	AGATCCCACAGTCGAAGCAT	60.69	CCATGAAGGATTTGGGTGAA	-	-	10
EgCSSR-503	526696075	at	4	268	59.8	AATTGTGTCCCAAAGCCATC	59.44	CATATGGCACACAACGACCT	-	-	1
EgCSSR-504	526696222	ac	4	199	60.17	GAGGGGTGAATTGGGTTTCT	59.04	TTGGCACCGAACCACTATAA	-	-	21
EgCSSR-505	526696338	at	4	222	59.84	GCTATGCAACCCAAGAGAGG	59.04	TGGCACCGAACCACTATAAA	-	-	3
EgCSSR-506	526696492	at	6	222	57.41	ACAGACACACACACACACATACA	59.99	CACACAAACACACACACCACA	-	-	160
EgCSSR-507	526696492	ta	5	222	57.41	ACAGACACACACACACACATACA	59.99	CACACAAACACACACACCACA	-	-	160
EgCSSR-508	526696492	tg	5	212	57.41	ACAGACACACACACACACATACA	59.99	CACACAAACACACACACCACA	-	-	160
EgCSSR-509	526696492	at	5	212	57.41	ACAGACACACACACACACATACA	60.18	ACACACACGTGCACACACAC	-	-	5
EgCSSR-510	526696586	gt	4	199	59.04	TTGGCACCGAACCACTATAA	60.17	GGGAGGTGAATTGGGTTTCT	-	-	15
EgCSSR-511	526696736	tc	4	183	60.21	TTGCTTGGCTTATCCCAGTC	59.98	AGATCTCACTGCCGAAGCAT	-	-	1
EgCSSR-512	526696736	ag	5	183	60.21	TTGCTTGGCTTATCCCAGTC	59.98	AGATCTCACTGCCGAAGCAT	-	-	1
EgCSSR-513	526696767	tc	4	209	59.72	TGGTTAAGGCAAGCGAAAAT	59.97	CAAACCAAAACGAAGGCAAT	-	-	2
EgCSSR-514	526696995	at	4	277	59.11	TCCAAGTGGGAGTTGTTGAA	60.03	ATGGCACACAACGACCTACA	-	-	9
EgCSSR-515	526697179	ag	6	199	60.94	GCTGAAGAGGTTCAGCATGG	58.6	CCCCTAGTGAGTATGCCACA	-	-	5
EgCSSR-516	526697477	ga	4	178	59.69	AGATCCCACTGTCGAAGCAT	60.16	TGGATTATCCCAATCGACGTA	-	-	6
EgCSSR-517	526697585	a	13	198	60.54	CAGAACTCCGCTTGAGCAAT	60.21	ACAGCTTGCTGATTGTGCTG	-	-	1
EgCSSR-518	526697636	tc	4	203	59.02	CGTACATGTCATGGCGTACA	58.28	TTGGATTATCCCAATCAACG	-	-	12
EgCSSR-519	526697659	ag	9	204	60.14	GGGAAATGAACATGCCAATC	58.93	TCCTTGAGGCTTGCCTATTT	-	-	3
EgCSSR-520	526697659	ag	4	197	60.14	GGGAAATGAACATGCCAATC	58.93	TCCTTGAGGCTTGCCTATTT	-	-	3
EgCSSR-521	526697659	at	4	204	60.14	GGGAAATGAACATGCCAATC	58.93	TCCTTGAGGCTTGCCTATTT	-	-	3
EgCSSR-522	526697844	ct	5	239	58.88	GAACCCACTGCTGAAGCATA	59.45	CTGGGAGAAGCAGCCTACAT	-	-	3
EgCSSR-523	526697990	ac	4	201	59.86	TTCCCAATCAGGAGGATGTC	59.99	TGATCACAAGGTCTGCAAGC	-	-	1
EgCSSR-524	526698066	ttc	5	198	59.8	CCTTCCTCTCTCCTCCCTGT	61.3	CCTCCACTCTGGCCTTCTTC	-	-	3
EgCSSR-525	526698066	t	18	198	59.8	CCTTCCTCTCTCCTCCCTGT	61.3	CCTCCACTCTGGCCTTCTTC	-	-	3
EgCSSR-526	526698307	tc	4	232	60.04	CCATGAAGGACTTGGGAGAA	59.04	GCTACTGCGAAGCATATGGA	-	-	3
EgCSSR-527	526698331	ct	4	182	59.69	AGATCCCACAGTCGAAGCAT	60.18	TGTTTGGATTATCCCAGTCCA	-	-	1
EgCSSR-528	526698435	at	4	234	58.49	GAAACCAATATGGCTGACACA	59.7	GGATCGATCACCATCCTCAT	-	-	1
EgCSSR-529	526698447	ag	4	191	59.53	GAAGGTTGCTTGGATTGTCC	59.65	GATAGATCCCACTGCCGAAG	-	-	1
EgCSSR-530	526698717	ct	4	221	59.95	CCCCTAGTGAATAGGCCACA	59.27	CCAATCCACGTACATCGGTA	-	-	1
EgCSSR-531	526698734	ag	7	207	60.01	CTGGCGATGCTACAACTGAA	59.56	ATGCGATAAGCAACCTCCAT	-	-	1
EgCSSR-532	526698734	ag	4	207	60.01	CTGGCGATGCTACAACTGAA	59.56	ATGCGATAAGCAACCTCCAT	-	-	1
EgCSSR-533	526698739	tc	4	186	59.65	GATAGATCCCACTGCCGAAG	60.21	TTGCTTGGCTTATCCCAGTC	-	-	1
EgCSSR-534	526698739	ga	4	186	59.65	GATAGATCCCACTGCCGAAG	60.21	TTGCTTGGCTTATCCCAGTC	-	-	1
EgCSSR-535	526698977	ag	4	188	59.53	GAAGGTTGCTTGGATTGTCC	59.69	AGATCCCACTGTCGAAGCAT	-	-	1
EgCSSR-536	526698988	tc	4	224	59.03	CACCGTAAATAAGCCACTGGT	60.28	TGTCCGACAACACCTCAAGA	-	-	4
EgCSSR-537	526699077	ag	5	204	59.72	GGCTATCTTCTGATAGGCCAAA	59.78	CCAATGGTTCTCACCTGGAT	-	-	6
EgCSSR-538	526699098	tct	4	187	60.01	AGAGAACTGCACTGGCCCTA	60.15	CACTGTGGCCTTGAACATTG	-	-	2
EgCSSR-539	526699103	at	4	203	59.33	CGCGCACACACATAGACATA	61.19	CACACACACACACACACACACA	-	-	17
EgCSSR-540	526699103	ta	5	203	59.33	CGCGCACACACATAGACATA	61.19	CACACACACACACACACACACA	-	-	17
EgCSSR-541	526699103	at	4	203	59.33	CGCGCACACACATAGACATA	61.19	CACACACACACACACACACACA	-	-	17
EgCSSR-542	526699103	at	6	203	59.33	CGCGCACACACATAGACATA	61.19	CACACACACACACACACACACA	-	-	17
EgCSSR-543	526699103	at	7	203	59.33	CGCGCACACACATAGACATA	61.19	CACACACACACACACACACACA	-	-	17
EgCSSR-544	526699103	at	8	205	59.33	CGCGCACACACATAGACATA	61.19	CACACACACACACACACACACA	-	-	17
EgCSSR-545	526699187	ttc	4	176	60.23	TTCCCCTTTTGTGCAGACTC	60.07	CATCCTTGGTAGGAGGCAAA	-	-	1
EgCSSR-546	526699200	tc	4	183	60.21	TTGCTTGGCTTATCCCAGTC	59.85	AGATCCCACTGCTGAAGCATA	-	-	1
EgCSSR-547	526699200	ag	5	183	60.21	TTGCTTGGCTTATCCCAGTC	59.85	AGATCCCACTGCTGAAGCATA	-	-	1
EgCSSR-548	526699212	tc	4	183	60.21	TTGCTTGGCTTATCCCAGTC	59.69	AGATCCCACTGTCGAAGCAT	-	-	2
EgCSSR-549	526699212	ag	5	183	60.21	TTGCTTGGCTTATCCCAGTC	59.69	AGATCCCACTGTCGAAGCAT	-	-	2
EgCSSR-550	526699235	gt	4	201	59.99	TGATCACAAGGTCTGCAAGC	59.86	TTCCCAATCAGGAGGATGTC	-	-	1
EgCSSR-551	526699329	tatc	5	218	57.75	TCTCTCTCTCTCTCTCTCTCTCTCTC	58.92	TGTTGCAATGTTGATGGATG	-	-	10
EgCSSR-552	526699358	ct	6	241	59.2	TTTGGATCAGACTGGTATCTGC	59.7	AGGAAAGGCTATCTTCCGATG	-	-	8
EgCSSR-553	526699358	ga	4	199	59.2	TTTGGATCAGACTGGTATCTGC	59.7	AGGAAAGGCTATCTTCCGATG	-	-	8
EgCSSR-554	526699505	ct	4	209	59.71	TGAGTATGCCACGTCTGGTC	59.73	AAGGTTGCTTGGATTGTCTCA	-	-	1
EgCSSR-555	526699505	ga	4	230	59.71	TGAGTATGCCACGTCTGGTC	59.73	AAGGTTGCTTGGATTGTCTCA	-	-	1
EgCSSR-556	526699627	ca	4	205	59.96	CCCTGGCTTGTACATCGAAT	59.51	GGCCATATTGGAGAGGACAG	-	-	70
EgCSSR-557	526699636	tc	4	232	60.58	TGGGAGAAGCTTCCTACATCC	59.56	ACTGCCGAAGCATATGGAAT	-	-	7
EgCSSR-558	526699636	ag	5	232	60.58	TGGGAGAAGCTTCCTACATCC	59.56	ACTGCCGAAGCATATGGAAT	-	-	7
EgCSSR-559	526699644	gga	4	242	59.76	TGCTGATCTCCATCATTTGC	60.15	AAGCAACGCATGACTTATTGG	-	-	1
EgCSSR-560	526699728	ta	4	198	60.43	TGATGTCAAAAAGGGGGAGA	59.43	TCAAAATCAATCTTTGGGTCAA	-	-	24
EgCSSR-561	526699755	ga	4	202	60.81	TGAGGTGTTGTTGGACAATCC	60	CCATGAAGGATCTGGGAGAA	-	-	1
EgCSSR-562	526699765	ct	5	195	59.53	GCCATGGCGTACATGATAGA	60.02	TGGATTATCCCAATCCACGTA	-	-	20
EgCSSR-563	526699765	ag	4	195	59.53	GCCATGGCGTACATGATAGA	60.02	TGGATTATCCCAATCCACGTA	-	-	20
EgCSSR-564	526699940	ct	5	204	59.78	CCAATGGTTCTCACCTGGAT	60.47	GGCTATCTACTGATAGGCCAAGG	-	-	2
EgCSSR-565	526699940	ag	4	204	59.78	CCAATGGTTCTCACCTGGAT	60.47	GGCTATCTACTGATAGGCCAAGG	-	-	2
EgCSSR-566	526700042	gaa	5	205	60.43	AAGGGAAGGAGAAGGGGAGT	60.22	TACCATGCAAAGCCAGATCA	-	-	1
EgCSSR-567	526700120	gga	4	201	59.98	GCCGGTGCTCTTCAGATAAG	59.94	CCTCCTCTTCCTCTCCGACT	-	-	1
EgCSSR-568	526700177	ttc	4	189	60.29	TGGTTGAGATGTCTGAACTTCG	60.76	CTTGGAGAGCTCCAGGGTTT	-	-	1
EgCSSR-569	526700181	tg	4	263	59.26	TGAGCCAATTAGCAATCCAA	59.9	TTCCAACCCATTGAAAGGAG	-	-	8
EgCSSR-570	526700211	ct	5	160	59.95	CGAAGCATATGGGATCCTACTC	59.22	TGTCCCAATCCACGTACATC	-	-	25
EgCSSR-571	526700269	ctc	4	192	60.09	CCCTTCTCGGCTCTTCTTCT	59.84	ATAAGCTATGGCAGGCGAAA	-	-	2
EgCSSR-572	526700302	tc	4	212	60.19	CGATGAAGGACTTGGGAGAA	57.9	CGCTCTCTCTTGAGGAGTTG	-	-	1
EgCSSR-573	526700335	gt	4	201	59.99	TGATCACAAGGTCTGCAAGC	59.86	TTCCCAATCAGGAGGATGTC	-	-	1
EgCSSR-574	526700520	ac	4	191	58.78	TCGATCAAATCGAAGAACCTT	60.79	TGTGTGGGCCATTTGATGTA	-	-	1
EgCSSR-575	526700618	ag	4	197	60.94	GCTGAAGAGGTTCAGCATGG	58.6	CCCCTAGTGAGTATGCCACA	-	-	5
EgCSSR-576	526700630	ga	4	178	59.97	CCACTACCGAAGCATATGGAA	60.21	TTGCTTGGCTTATCCCAGTC	-	-	1
EgCSSR-577	526700789	at	4	212	60.23	TGGGTTGCTTGGAACTCTTC	59.14	TGAGGAGCACTGGATAGCTG	-	-	2
EgCSSR-578	526700801	ga	4	220	59.58	CCCATACGCTCTCTCTCTTGA	60	CCATGAAGGATCTGGGAGAA	-	-	2
EgCSSR-579	526700841	ct	5	197	58.6	CCCCTAGTGAGTATGCCACA	60.94	GCTGAAGAGGTTCAGCATGG	-	-	5
EgCSSR-580	526700841	ga	4	197	58.6	CCCCTAGTGAGTATGCCACA	60.94	GCTGAAGAGGTTCAGCATGG	-	-	5
EgCSSR-581	526700857	ct	4	224	59.95	CCCCTAGTGAATAGGCCACA	58.65	GTCCCAATCCACATACATCG	-	-	1
EgCSSR-582	526700939	ct	5	154	59.48	CCTTGTACATGTCATGGCGTA	59.67	GGAGAATTCCAAGAAGGGCTA	-	-	20
EgCSSR-583	526700939	ag	4	154	59.48	CCTTGTACATGTCATGGCGTA	59.67	GGAGAATTCCAAGAAGGGCTA	-	-	20
EgCSSR-584	526700998	ttc	4	200	59.35	TTGCAAAAGAAGCACTCTGC	60.35	GAGAAGGATCACCAGCTCCA	-	-	2
EgCSSR-585	526700998	ttc	4	200	59.35	TTGCAAAAGAAGCACTCTGC	60.35	GAGAAGGATCACCAGCTCCA	-	-	2
EgCSSR-586	526701135	tc	4	183	60.21	TTGCTTGGCTTATCCCAGTC	59.69	AGATCCCACTGTCGAAGCAT	-	-	2
EgCSSR-587	526701135	ag	5	183	60.21	TTGCTTGGCTTATCCCAGTC	59.69	AGATCCCACTGTCGAAGCAT	-	-	2
EgCSSR-588	526701136	tc	4	201	59.67	AATGGCTTGGGTCTCAAAGA	60.82	ATTGGTTGTGAACCCTGCAC	-	-	2
EgCSSR-589	526701152	ca	4	230	60.17	CGATCGCCAATTAGAAAGGA	59.98	AGGAGCTAGGATTCGCAACA	-	-	1
EgCSSR-590	526701262	ga	4	191	59.53	GAAGGTTGCTTGGATTGTCC	59.65	GATAGATCCCACTGCCGAAG	-	-	1
EgCSSR-591	526701278	ca	4	247	60.97	CCTCCATCAGATCGAAGAACC	59.92	TTGTAGGACATGGGGAGAGG	-	-	1
EgCSSR-592	526701343	tg	4	205	59.77	CAAGTGCAGCTTGGAGAGTG	58.72	AGACAACCCAAGAGGAGGAA	-	-	2
EgCSSR-593	526701359	ga	4	186	59.65	GATAGATCCCACTGCCGAAG	60.21	TTGCTTGGCTTATCCCAGTC	-	-	1
EgCSSR-594	526701389	ct	4	247	59.83	CACTGCCGAAGCATATGAAA	60	CCATGAAGGATCTGGGAGAA	-	-	66
EgCSSR-595	526701530	ga	4	208	59.44	CTCTCTTGAGGGGTTGTCAGA	60	CCATGAAGGATCTGGGAGAA	-	-	5
EgCSSR-596	526701553	ta	4	201	59.9	GCAGGGATGTCATTTTCGAT	59.12	GTGCAAGCTTCAGAGATCCA	-	-	2
EgCSSR-597	526701587	tg	6	183	59.27	TCTGCATGCACCCTATGACT	60.18	GTGTGTGTGTGTGTGCGTGT	-	-	11
EgCSSR-598	526701587	ta	4	183	59.27	TCTGCATGCACCCTATGACT	60.18	GTGTGTGTGTGTGTGCGTGT	-	-	11
EgCSSR-599	526701587	ac	5	200	59.27	TCTGCATGCACCCTATGACT	61.19	TGTGTGTGTGTGTGTGTGTGTG	-	-	11
EgCSSR-600	526701694	ct	5	176	59.71	GCCACATCTGGTCTCGTACA	59.78	TGGTTCAACATGGAGAAATCC	-	-	1
EgCSSR-601	526701785	ga	4	192	59.67	TCCAGAAGGTTGCTTGGATT	59.69	AGATCCCACTGTCGAAGCAT	-	-	3
EgCSSR-602	526701814	tg	4	143	60.07	CTCCGACCTGAGATCACCAT	60.13	GGAGGGGTCAATTCCATCTT	-	-	7
EgCSSR-603	526701845	tc	4	213	58.94	CGACCTATCGAGGTATGGGTA	60.09	GGTGTTCCAAGAGGAGTCCA	-	-	2
EgCSSR-604	526702143	ga	4	192	59.67	TCCAGAAGGTTGCTTGGATT	59.51	AGATCCCATTGTCGAAGCAT	-	-	1
EgCSSR-605	526702202	ag	4	200	59.89	AAACAAGTTCCCCTTGTTGAAA	59.84	CCCATTTTTCACAATCAAGACA	-	-	1
EgCSSR-606	526702377	at	8	222	60.2	CATGCTCTCATGGAAGGAAAA	59.99	GGAGGCTGAGCTTTTGTTTG	-	-	1
EgCSSR-607	526702561	ag	4	207	60.1	TGAGGCTCTATGCTCTTTCCA	59.81	TGGCCAAATAATATGGTGCTC	-	-	1
EgCSSR-608	526702655	ga	4	214	59.68	TGGTGTTCCAGGAGGAGTCT	58.94	CGACCTATCGAGGTATGGGTA	-	-	3
EgCSSR-609	526702768	ga	4	223	59.96	TCCCAATCCACGTACACTGA	59.95	CCCCTAGTGAATAGGCCACA	-	-	1
EgCSSR-610	526702853	ag	5	197	58.54	GCTGAAGAGATTCAGCATGG	58.6	CCCCTAGTGAGTATGCCACA	-	-	5
EgCSSR-611	526702853	tc	4	197	58.54	GCTGAAGAGATTCAGCATGG	58.6	CCCCTAGTGAGTATGCCACA	-	-	5
EgCSSR-612	526702905	ta	4	283	59.99	TTTGATCCATGATGGGGTTT	58.21	AACAACTTTTGTTCTTTAGCAAGG	-	-	2
EgCSSR-613	526702918	ac	4	197	60.27	CATTCCCAATCAGGAGGATG	59.65	TCACAAGGTCTGCAAGCTACA	-	-	1
EgCSSR-614	526702941	ct	5	251	59.73	AGAACCCACTGTCGAAGCAT	60	CCATGAAGGATCTGGGAGAA	-	-	9
EgCSSR-615	526702964	tc	4	213	58.94	CGACCTATCGAGGTATGGGTA	59.68	AGTGTTCCAGGAGGAGTCCA	-	-	2
EgCSSR-616	526703013	tg	4	207	59.51	GGGCATATTGGAGAGGACAG	60.34	CACCCCTGGCTTGTATATCG	-	-	1
EgCSSR-617	526703200	ct	4	188	58.62	AGATCCCACTACCGAAGCAT	59.53	GAAGGTTGCTTGGATTGTCC	-	-	1
EgCSSR-618	526703646	ta	4	235	59.58	CAGATCGATCACCATCCTCA	58.33	AGAAGCCAATATGGCTGACA	-	-	1
EgCSSR-619	526703716	ta	4	200	59.93	CTCGAGTCCATGGTGGATTT	59.91	CTTTGTGCGTGGCAGTAAAA	-	-	1
EgCSSR-620	526703751	ta	4	218	59.11	TCCAAGTGGAAGTTGTTGGA	60.08	TGATCGCGAACATTTTTAAGG	-	-	3
EgCSSR-621	526703837	ga	4	183	59.69	AGATCCCACTGTCGAAGCAT	60.21	TTGCTTGGCTTATCCCAGTC	-	-	2
EgCSSR-622	526703872	ta	4	193	58.29	TGTGTGTGTGTGTGTGTATGTGT	60.09	GGAGGAGACACCCTGAAACA	-	-	15
EgCSSR-623	526703874	tc	4	219	59.25	TGAAAAGGTTCAGCATGGAA	59.88	TCGGACTGGTATCTGCTCACT	-	-	1
EgCSSR-624	526703874	ag	6	219	59.25	TGAAAAGGTTCAGCATGGAA	59.88	TCGGACTGGTATCTGCTCACT	-	-	1
EgCSSR-625	526703915	ct	5	182	61	GATCCCACTGCCAAAGCATA	60.21	TTGCTTGGCTTATCCCAGTC	-	-	3
EgCSSR-626	526703915	ga	4	181	61	GATCCCACTGCCAAAGCATA	60.21	TTGCTTGGCTTATCCCAGTC	-	-	3
EgCSSR-627	526704013	tc	4	196	59.37	TTGAAGAGGTTCAGCATGGA	58.6	CCCCTAGTGAGTATGCCACA	-	-	5
EgCSSR-628	526704013	ag	4	196	59.37	TTGAAGAGGTTCAGCATGGA	58.6	CCCCTAGTGAGTATGCCACA	-	-	5
EgCSSR-629	526704112	ct	4	233	60.07	GAGCTTGGGGAGTGGATGTA	60.13	GAGGGGAGGTGAATTGGATT	-	-	7
EgCSSR-630	526704312	ta	4	161	59.67	TGGAGAAAGGGCAATTGAGT	59.52	CGAAAGGCTTTGGATTTATGTT	-	-	1
EgCSSR-631	526704473	ct	5	200	59.23	TGACCTTCCAGTGGTTCTCA	59.92	CGATAGGCCAAGGAATTTTTC	-	-	1
EgCSSR-632	526704543	tcc	4	211	59.85	TAAAGCCGGTCATTGAGCTT	59.67	GCTCGGGCTTGAATTATGAC	-	-	2
EgCSSR-633	526704543	ttc	4	211	59.85	TAAAGCCGGTCATTGAGCTT	59.67	GCTCGGGCTTGAATTATGAC	-	-	2
EgCSSR-634	526704635	ta	4	291	60.03	ACATGGCACACAACGACCTA	59.58	TCCAAGTGGGAGTTGTTAGGA	-	-	9
EgCSSR-635	526704722	ct	4	183	59.2	TTTGGATCAGACTGGTATCTGC	60.41	CTTCCGATAGGCCAAGGAAT	-	-	1
EgCSSR-636	526704826	ct	4	188	59.69	AGATCCCACTGTCGAAGCAT	59.53	GAAGGTTGCTTGGATTGTCC	-	-	1
EgCSSR-637	526705067	ct	5	197	58.6	CCCCTAGTGAGTATGCCACA	59.69	TGCTGAAAAGGTTCACATGG	-	-	5
EgCSSR-638	526705067	ga	4	197	58.6	CCCCTAGTGAGTATGCCACA	59.69	TGCTGAAAAGGTTCACATGG	-	-	5
EgCSSR-639	526705086	ctt	4	201	59.8	TTCGTCTATCCCGATGCTCT	60.03	CCTGAGGGCATTAATGGAGA	-	-	1
EgCSSR-640	526705110	tc	4	192	58.94	CGACCTATCGAGGTATGGGTA	59.53	GTGGTGTTCCAGGAGGAGTC	-	-	3
EgCSSR-641	526705120	ct	5	181	59.73	AGAACCCACTGTCGAAGCAT	60.27	TGCTTGAATTATCCCAATCCA	-	-	15
EgCSSR-642	526705382	ct	5	263	60.24	GGCGTACATGATAGATCCCACT	60	CCATGAAGGATCTGGGAGAA	-	-	27
EgCSSR-643	526705438	aata	4	222	59.17	ATGATCCATTGATCGGGAGT	60.23	GAAGCCAATCTGGCTGACAT	-	-	1
EgCSSR-644	526705544	ct	4	244	59.69	AGATCCCACTGTCGAAGCAT	59.55	AAAGATTTGGGAGAAGCATCC	-	-	2
EgCSSR-645	526705544	ga	4	244	59.69	AGATCCCACTGTCGAAGCAT	59.55	AAAGATTTGGGAGAAGCATCC	-	-	2
EgCSSR-646	526705772	ga	4	193	59.95	TTGAGTGCATATCCCCAAAAG	59.99	GAGGAGGTGAATACCTCACCAG	-	-	2
EgCSSR-647	526705835	at	4	266	58.38	AAACAAGCCACTGGTCCTTAG	60.22	CGACAACCCCTCAAGAAAGA	-	-	29
EgCSSR-648	526705872	atac	7	198	60.07	ATTGGCCTTCAAAATGCAAG	60.32	TGCACACACACACACACACA	-	-	5
EgCSSR-649	526705872	at	8	198	60.07	ATTGGCCTTCAAAATGCAAG	60.32	TGCACACACACACACACACA	-	-	5
EgCSSR-650	526705872	at	4	286	60.07	ATTGGCCTTCAAAATGCAAG	60.32	TGCACACACACACACACACA	-	-	5
EgCSSR-651	526705878	ta	4	228	58.82	GATGATCTCCCCAAATTTTCA	60.05	GGCTTTTGGACCATCTTCAA	-	-	1
EgCSSR-652	526705924	ct	5	197	58.6	CCCCTAGTGAGTATGCCACA	60.94	GCTGAAGAGGTTCAGCATGG	-	-	5
EgCSSR-653	526705941	ct	5	178	59.69	AGATCCCACTGTCGAAGCAT	60.31	TGGATTGTCCCAATTCACG	-	-	2
EgCSSR-654	526705944	ga	4	195	59.97	TCATGCGCTCTCTCTCTTGA	59.67	AAGGATCTGGAAGAAGCATCC	-	-	2
EgCSSR-655	526706221	ag	5	221	59.29	ATCCTTGGGATGAAGATCCA	59.69	AGATCCCACTGTCGAAGCAT	-	-	4
EgCSSR-656	526706386	ga	4	192	59.03	AAAGGTTGCTTGGATTGTCC	59.08	TGATAGATCCCACTGCCAAA	-	-	4
EgCSSR-657	526706511	ga	4	220	59.58	CCCATACGCTCTCTCTCTTGA	59.86	CCATGAAGGATTTGGGAGAA	-	-	2
EgCSSR-658	526706627	tc	4	211	59.86	CCATGAAGGATTTGGGAGAA	58.82	TCTCTCTCTTGAGAGGTTGTCG	-	-	31
EgCSSR-659	526706632	tc	4	183	60.21	TTGCTTGGCTTATCCCAGTC	59.69	AGATCCCACTGTCGAAGCAT	-	-	2
EgCSSR-660	526706632	ag	5	183	60.21	TTGCTTGGCTTATCCCAGTC	59.69	AGATCCCACTGTCGAAGCAT	-	-	2
EgCSSR-661	526706800	at	4	283	59.74	TTGGCTTTAGTCTAAGTGGGAGTT	60.03	ATGGCACACAACGACCTACA	-	-	11
EgCSSR-662	526706814	at	5	243	59.65	CAGATATGGAGCCCAAGAGG	59.78	GGACTTGGGGAGTGGATGTA	-	-	2
EgCSSR-663	526707020	tc	4	202	57.72	GATCAGATCGAGGAGGTGAA	58.97	TCAAGTGCATATCCCCAAAA	-	-	77
EgCSSR-664	526707055	ttc	4	189	59.84	TGCTTTAGCCAAGATTTGGAA	59.52	CACCATTTTTCCTGATGCAA	-	-	1
EgCSSR-665	526707069	ct	4	249	58.62	AGATCCCACTACCGAAGCAT	59.98	TGAAAGAACTTGGGAGAAGCA	-	-	5
EgCSSR-666	526707157	tc	4	214	60.04	CCATGAAGGACTTGGGAGAA	60.83	CGCTCTCTCTCTTGAGGAGTTG	-	-	1
EgCSSR-667	526707202	tg	4	211	60.1	TTCATCAGCCATCAGAGCAG	59.63	AGGGGTCAAAAGGGATGAAT	-	-	1
EgCSSR-668	526707370	at	4	181	59.07	CATAAGCTGGATAGCCCCATA	60.74	CGGTCCATGATGTGCCTTAT	-	-	1
EgCSSR-669	526707394	tg	4	248	59.58	AGACCCCACTGTCAAAGCAT	60.71	TGAAGGATTTGGGAGAAGCA	-	-	3
EgCSSR-670	526707394	ct	5	248	59.58	AGACCCCACTGTCAAAGCAT	60.71	TGAAGGATTTGGGAGAAGCA	-	-	3
EgCSSR-671	526707416	ct	4	188	59.69	AGATCCCACTGTCGAAGCAT	59.53	GAAGGTTGCTTGGATTGTCC	-	-	1
EgCSSR-672	526707643	ca	4	234	60.46	CCCTGGCTTGTAATCGAATG	59.76	GGCCATATTGGAAAGGACAA	-	-	1
EgCSSR-673	526707703	ga	4	206	57.9	CGCTCTCTCTTGAGGAGTTG	60.6	AGGACTTGGGAGAAGCATCC	-	-	1
EgCSSR-674	526707756	ga	4	165	60.26	AGCCCATCATGGATCGAAT	59.8	TTCGGTCAGATCGAGAAGGT	-	-	2
EgCSSR-675	526707919	ac	4	200	60.16	TGGGAATATCATTCTCAATCAGG	59	GGTCTGTAAGCTGCAAAGGTC	-	-	1
EgCSSR-676	526707928	ag	4	209	59.53	GAAGGTTGCTTGGATTGTCC	59.65	GATAGATCCCACTGCCGAAG	-	-	1
EgCSSR-677	526708062	tc	4	197	60.94	GCTGAAGAGGTTCAGCATGG	59.59	CCCTACGTGAGTATGCCACA	-	-	5
EgCSSR-678	526708062	ag	5	197	60.94	GCTGAAGAGGTTCAGCATGG	59.59	CCCTACGTGAGTATGCCACA	-	-	5
EgCSSR-679	526708070	ag	4	220	60.24	CTCATCCGCTCTCTCTCCTG	59.86	CCATGAAGGATTTGGGAGAA	-	-	2
EgCSSR-680	526708082	at	4	242	57.28	TGTATGCCCTAAAAGCCAAT	59.49	AGATCGATCACCGTCCTCAT	-	-	15
EgCSSR-681	526708089	ct	5	170	59.8	CACCTGGATCGGACTGGTAT	60.78	GCTGAAAAGGTTCAGCATGG	-	-	1
EgCSSR-682	526708364	gt	4	199	59.04	TTGGCACCGAACCACTATAA	60.17	GGGAGGTGAATTGGGTTTCT	-	-	15
EgCSSR-683	526708382	ga	4	202	59.39	AGTGCATATCCCCAAAAGGA	59.8	TTCGAACAGATCGAGGAGGT	-	-	47
EgCSSR-684	526708486	tc	4	220	60	CCATGAAGGATCTGGGAGAA	59.58	CCCATACGCTCTCTCTCTTGA	-	-	2
EgCSSR-685	526708560	ag	4	198	60.09	CTAGCTTGGCACCCCATAAA	59.84	AGGTACCCCACAATGACTCG	-	-	1
EgCSSR-686	526708764	cgc	4	191	60.85	CTGTCCATGTCCAGCCTCA	60.45	GTGGTGCAGGTGCTCTTCTT	-	-	1
EgCSSR-687	526708764	gga	4	214	60.22	TGGATCTCTTGGCGTAGGAC	60.47	CTCTGGAATGGGATCGACAC	-	-	2
EgCSSR-688	526708936	gcc	4	223	60.09	GGAACGTCTACCGCTCCAT	60.18	GGCTTCATCATCGTCATCG	-	-	1
EgCSSR-689	526708936	gcc	6	223	60.09	GGAACGTCTACCGCTCCAT	60.18	GGCTTCATCATCGTCATCG	-	-	1
EgCSSR-690	526708964	at	4	226	59.36	TGGCTTTAGTCCAAGTGGAAG	60.25	TCGCGAACCAGTTTAAGGAC	-	-	7
EgCSSR-691	526708970	ca	4	152	60.44	GCATACATTCGGCCTATTCG	58.02	AATCATTGATCAGCCATTTGA	-	-	2
EgCSSR-692	526709158	ct	4	190	59.31	TCTGGATCAGACTGGTATCTGC	59.85	GCTATCTTTCGATAGGCCAAGA	-	-	1
EgCSSR-693	526709164	ga	4	220	59.58	CCCATACGCTCTCTCTCTTGA	59.86	CCATGAAGGATTTGGGAGAA	-	-	2
EgCSSR-694	526709320	tc	4	183	60.21	TTGCTTGGCTTATCCCAGTC	59.69	AGATCCCACTGTCGAAGCAT	-	-	2
EgCSSR-695	526709320	ag	5	183	60.21	TTGCTTGGCTTATCCCAGTC	59.69	AGATCCCACTGTCGAAGCAT	-	-	2
EgCSSR-696	526709324	ct	5	193	58.89	CTCCTAGTGAGTATGCCACGTC	60.27	TCAAAAAGGTTGCTTGGACTG	-	-	1
EgCSSR-697	526709395	tc	4	259	60.04	TGGGTACGTCTATCTTATGAAGCA	59.37	CATGGACCGAACCATGTCTA	-	-	1
EgCSSR-698	526709396	tc	4	208	60.19	TGGGAGAAGCTTCCAACATC	59.58	CCCATACGCTCTCTCTCTTGA	-	-	2
EgCSSR-699	526709409	ag	5	233	59.97	GATTCCACTTGTTGCCCAGT	59.04	TGGCACCGAACCACTATAAA	-	-	4
EgCSSR-700	526709589	ta	4	181	59.9	CCAGATTTCTTCACCCCAAA	59.1	TTGATTTTGCTGTTTGCTCTG	-	-	1
EgCSSR-701	526709629	ca	4	210	59.96	CCCTGGCTTGTACATCGAAT	59.14	GGCTAGGCCATATTGGAGAA	-	-	6
EgCSSR-702	526709653	at	4	200	59.93	CAAGCTCCTAAAGCTTGGTATGA	60.08	TCTTCCTGCATGAGCTTGG	-	-	1
EgCSSR-703	526709671	ct	6	194	60.34	CATTCTGCAATGTGAATCATCC	58.4	TCCAATATTAGCAGTGGAGCA	-	-	2
EgCSSR-704	526709872	ac	4	193	60.11	CAGATGTGCCCATTGTTGAG	59	GCTTCAAGCCATTTGTCAGA	-	-	1
EgCSSR-705	526710007	ag	5	227	58.72	GGGATTGTCCGATAACACCT	59.91	CACCATAAACAAGCCACTGGT	-	-	1
EgCSSR-706	526710026	tc	4	196	60.33	GGAGCTATCCATGCTGAGGA	59.58	CTGATGGCAACTCTGCAGTC	-	-	1
EgCSSR-707	526710071	tc	4	207	59.41	ATTGCTTGGATTGTCCCAGT	58.49	TTGTACATGTCATGGCGTACA	-	-	1
EgCSSR-708	526710392	ag	4	198	59.55	AGGCCATGGAATTTTTCTCTC	59.09	TTTACGACCTTCCAGTGGTTC	-	-	1
EgCSSR-709	526710532	tc	11	198	58.54	CCACGAGATGAAGAGACAGC	59.52	CACAAACCCAGATGGAGACA	-	-	2
EgCSSR-710	526710534	ag	4	199	60.26	CATCGGACATTTCTGTGCTG	60.19	GAAAGGAAAGCAATCGTGGA	-	-	1
EgCSSR-711	526710544	ga	4	213	60.09	GGTGTTCCAGAAGGAGTCCA	58.94	CGACCTATCGAGGTATGGGTA	-	-	2
EgCSSR-712	526710584	ag	4	199	59.04	AAAAGGGACTGTCCGACAAC	60.51	ATGGTCTTCACGACCTTCCA	-	-	1
EgCSSR-713	526710631	cag	4	206	59.9	CTTGCAGCATGTGTTGAGGT	60.58	ATGGCTTTTGCCAAGAATGA	-	-	1
EgCSSR-714	526710768	gct	4	227	59.43	GCAGCTTCTCTCCTCCTCTG	60.41	CGGAACCTGTTCGTTACCAC	-	-	1
EgCSSR-715	526710787	at	4	231	59.15	AAGCCAATATGGCTGACACA	59.49	AGATCGATCACCGTCCTCAT	-	-	8
EgCSSR-716	526710927	tc	4	194	59.86	CTTCTATCAGATCGAGGAGGTGA	59.76	CCCCAAAAGGATATCGACAA	-	-	1
EgCSSR-717	526711126	ga	4	145	59.69	AGATCCCACTGTCGAAGCAT	60.94	GCTGAAGAGGTTCAGCATGG	-	-	4
EgCSSR-718	526711126	ct	5	145	59.69	AGATCCCACTGTCGAAGCAT	60.94	GCTGAAGAGGTTCAGCATGG	-	-	4
EgCSSR-719	526711223	tc	4	197	60.94	GCTGAAGAGGTTCAGCATGG	58.6	CCCCTAGTGAGTATGCCACA	-	-	5
EgCSSR-720	526711223	ag	5	197	60.94	GCTGAAGAGGTTCAGCATGG	58.6	CCCCTAGTGAGTATGCCACA	-	-	5
EgCSSR-721	526711263	ag	4	200	59.48	GCGTACATGATAGATCCCACTG	58.7	ATTGTCCCAATCCACGTACA	-	-	40
EgCSSR-722	526711609	ag	5	198	58.74	ATCTTTCGATAGGCCAAGGA	59.65	CCAATGGTTCTCACCCAAAT	-	-	4
EgCSSR-723	526711654	ta	4	205	60.08	GCATCTCGGAGTTGGAACAT	57.62	TGGAGAATTGTGATGATAGCC	-	-	1
EgCSSR-724	526711702	tg	4	204	58.67	TGCCATATTGGAGAGGACAG	59.65	CCTGACCTGCACATCGAAT	-	-	4
EgCSSR-725	526711852	ta	4	219	59.61	TCCCAGATCTTTCATGGAGAA	60.08	GCATCTCGGAGTTGGAACAT	-	-	1
EgCSSR-726	526712074	ct	5	179	59.93	CCCACTATCGAAGCATATGGA	60.21	TTGCTTGGCTTATCCCAGTC	-	-	1
EgCSSR-727	526712074	ga	4	179	59.93	CCCACTATCGAAGCATATGGA	60.21	TTGCTTGGCTTATCCCAGTC	-	-	1
EgCSSR-728	526712079	ct	5	173	59.2	TGATAGATCCCACTGTCAAAGC	59.42	CCCAATCCACGTACATAGCA	-	-	2
EgCSSR-729	526712193	ttc	4	204	59.88	CCAGTGCCCTTACTTCTTGC	59.84	CACCAGCTCCAAAAGGAGTC	-	-	1
EgCSSR-730	526712195	ga	4	179	58.96	TTGGATTATCCCAATCCATGT	59.98	AGATCTCACTGCCGAAGCAT	-	-	4
EgCSSR-731	526712342	tc	4	183	60.21	TTGCTTGGCTTATCCCAGTC	59.85	AGATCCCACTGCTGAAGCATA	-	-	1
EgCSSR-732	526712342	ag	5	183	60.21	TTGCTTGGCTTATCCCAGTC	59.85	AGATCCCACTGCTGAAGCATA	-	-	1
EgCSSR-733	526712348	ct	5	250	59.69	AGATCCCACTGTCGAAGCAT	60.04	CCATGAAGGACTTGGGAGAA	-	-	63
EgCSSR-734	526712429	ag	6	180	60.02	TGGATTATCCCAATCCACGTA	60.62	ATAGATCCCACTGCCAAGCA	-	-	37
EgCSSR-735	526712571	tg	4	175	59.83	TGCTCGATAGAGAGGGTGGT	59.2	AAGGATCACTTGCACAACTCC	-	-	4
EgCSSR-736	526712589	ct	5	209	60.25	CCAGCTCAGTGGGTAGGAAA	59.7	AGAAGCCAGCTGAGATGAGG	-	-	1
EgCSSR-737	526712813	at	4	278	59.83	TGATCGATTGCTTGGAACTCT	61.09	CCTTGCTGTGAGTGTCACGA	-	-	2
EgCSSR-738	526712834	ta	4	249	58.89	AAAACTCGTCAAACCCCATC	59.69	CCTAGCCATATGGAGCCTTG	-	-	3
EgCSSR-739	526712880	ag	4	186	59.09	TGATAGACCCCACTGTCGAA	60.27	TGCTTGAATTATCCCAATCCA	-	-	1
EgCSSR-740	526712880	ct	5	186	59.09	TGATAGACCCCACTGTCGAA	60.27	TGCTTGAATTATCCCAATCCA	-	-	1
EgCSSR-741	526712911	ag	4	198	59.88	TCTCTTGAGGAGTTGTTGGACA	59.73	TGAAAGATTTGAAAGAAGCATCC	-	-	2
EgCSSR-742	526712956	gt	4	198	59.04	TTGGCACCGAACCACTATAA	60.91	GGGGGTGAATTGGGTTTCTA	-	-	40
EgCSSR-743	526712960	tc	4	183	60.21	TTGCTTGGCTTATCCCAGTC	59.69	AGATCCCACTGTCGAAGCAT	-	-	2
EgCSSR-744	526712960	ag	5	183	60.21	TTGCTTGGCTTATCCCAGTC	59.69	AGATCCCACTGTCGAAGCAT	-	-	2
EgCSSR-745	526713205	ct	4	232	59.4	AGGAGCTTGGAGAGTGGATG	60.91	GGGGGTGAATTGGGTTTCTA	-	-	3
EgCSSR-746	526713334	ga	4	224	59.41	GATGGTTTTTGCAACCTTCC	59.25	AAGGCTATCTTCCGATAGGTCA	-	-	2
EgCSSR-747	526713392	ac	4	203	60.91	GGGGGTGAATTGGGTTTCTA	59.04	TTGGCACCGAACCACTATAA	-	-	39
EgCSSR-748	526713410	ag	6	203	59.49	ATCTTCCGATAGGCCATGAA	59.01	TCCAATGATTCTCACCCAGA	-	-	3
EgCSSR-749	526713442	ac	4	217	60.91	GGGGGTGAATTGGGTTTCTA	60.03	GTGGACGTAGGTGCAAGGTT	-	-	7
EgCSSR-750	526713444	ac	4	217	60.91	GGGGGTGAATTGGGTTTCTA	60.03	GTGGACGTAGGTGCAAGGTT	-	-	7
EgCSSR-751	526713467	at	4	253	60.34	TGCTGGACAACCCCATATCT	60.45	CTCTGAATGGACCCCTCCTT	-	-	1
EgCSSR-752	526713489	cac	4	177	60.23	TTCCTGTGAGAGGTCCCTTG	59.58	CTGCCAGATGTCAGTCAAGC	-	-	2
EgCSSR-753	526713752	tc	4	241	59.84	ACTTGGGAGAAGCACCTTCA	59.69	AGATCCCACTGTCGAAGCAT	-	-	1
EgCSSR-754	526713752	ag	5	241	59.84	ACTTGGGAGAAGCACCTTCA	59.69	AGATCCCACTGTCGAAGCAT	-	-	1
EgCSSR-755	526713785	ct	4	205	59.06	TGGACACCCAAAGATTCTGA	60.14	AATGCATGAACCGCACACTA	-	-	3
EgCSSR-756	526713858	tc	4	200	59.49	ATCTTCCGATAGGCCATGAA	59.78	CCAATGGTTCTCACCCAGAT	-	-	9
EgCSSR-757	526713968	at	14	207	60.15	ACATATTCCCAAGGCCATCA	60.03	CCGGGTACTTTTGTTGCACT	-	-	1
EgCSSR-758	526714041	ag	4	188	59.53	GAAGGTTGCTTGGATTGTCC	59.69	AGATCCCACTGTCGAAGCAT	-	-	1
EgCSSR-759	526714286	gcg	4	180	60.12	GAGACGTGGGAGATGTTCGT	59.83	GATGAAGGCATACAGCGTGA	-	-	1
EgCSSR-760	526714358	ga	4	220	59.58	CCCATACGCTCTCTCTCTTGA	60	CCATGAAGGATCTGGGAGAA	-	-	2
EgCSSR-761	526714394	ct	5	197	58.6	CCCCTAGTGAGTATGCCACA	60.94	GCTGAAGAGGTTCAGCATGG	-	-	5
EgCSSR-762	526714394	ga	4	197	58.6	CCCCTAGTGAGTATGCCACA	60.94	GCTGAAGAGGTTCAGCATGG	-	-	5
EgCSSR-763	526714410	gtg	4	205	60.19	CCTGGGCAACAAATGGTATC	59.89	CTTCCATTGGCATCTTCCAT	-	-	10
EgCSSR-764	526714477	ag	5	193	59.7	GTTCAAGGGGCACTGTTCTC	59.68	GGACAGTTCCTCCTCCAGTG	-	-	2
EgCSSR-765	526714592	tg	4	219	60.1	CCTTTCTGAACGAAATGGTGA	59.93	CCGATCATTTGAGTGGTCCT	-	-	1
EgCSSR-766	526714940	ag	4	201	59.68	GGACACAATTCCCAACACCT	60.16	ACATTGACACCGTGCTGAAA	-	-	1
EgCSSR-767	526714957	a	12	201	59.08	GGAACCTCACTAGAGCAAAAGAA	59.93	TAAAAGGTGATGGGGACTGC	-	-	2
EgCSSR-768	526715097	ct	5	197	58.6	CCCCTAGTGAGTATGCCACA	60.94	GCTGAAGAGGTTCAGCATGG	-	-	5
EgCSSR-769	526715097	ga	4	202	60.81	TGAGGTGTTGTTGGACAATCC	60	CCATGAAGGATCTGGGAGAA	-	-	1
EgCSSR-770	526715302	ga	4	188	59.53	GAAGGTTGCTTGGATTGTCC	59.69	AGATCCCACTGTCGAAGCAT	-	-	1
EgCSSR-771	526715343	ct	4	183	59.08	TGATAGATCCCACTGCCAAA	58.42	TTGGATTGTCCCAATCTACG	-	-	4
EgCSSR-772	526715357	at	4	232	59.7	GGATCGATCACCATCCTCAT	59.15	AAGCCAATATGGCTGACACA	-	-	30
EgCSSR-773	526715372	ag	5	193	59.7	GTTCAAGGGGCACTGTTCTC	59.68	GGACAGTTCCTCCTCCAGTG	-	-	2
EgCSSR-774	526715471	ta	4	239	59.32	TCCGGATAGATCACCATCCT	58.39	AGAAGCCAATATGCTGACACA	-	-	1
EgCSSR-775	526715612	ta	4	197	58.85	CAAGTGTTCCAACTCCGAGA	59.98	CTTGCCATAGCAGCATTTCA	-	-	5
EgCSSR-776	526715850	ga	4	171	59.83	CAAGCCGATTTGAGTGCATA	58.32	GACATATCTTGGGGAGAATGG	-	-	1
EgCSSR-777	526715957	tc	5	196	59.96	CCCGCATCTTGTAGTTGGAT	59.37	ATGAGCCCCACATCAAAGAT	-	-	1
EgCSSR-778	526715974	tg	4	199	59.65	GCATTGTGATTAAGCTGTTTGG	59.85	ACCTACAATGGGTGGAGCAC	-	-	1
EgCSSR-779	526715977	a	12	182	59.72	CCATGACATTTGCTGCTTGT	59.92	TTGTGATGCCATACCTCCAA	-	-	1
EgCSSR-780	526716089	ct	4	276	59.51	AGATCCCATTGTCGAAGCAT	60.04	CCATGAAGGACTTGGGAGAA	-	-	14
EgCSSR-781	526716109	ca	4	205	59.96	CCCTGGCTTGTACATCGAAT	59.51	GGCCATATTGGAGAGGACAG	-	-	70
EgCSSR-782	526716110	ac	4	192	59.86	TTCCCAATCAGGAGGATGTC	60.2	AGTCTGCAAGCTGCAAAGGT	-	-	1
EgCSSR-783	526716224	at	4	292	59.62	TGTGCATGTGTGTGTGTGTG	59.62	TGTGTGTGTGTGTGCATGTG	-	-	7
EgCSSR-784	526716224	at	4	292	59.62	TGTGCATGTGTGTGTGTGTG	59.62	TGTGTGTGTGTGTGCATGTG	-	-	7
EgCSSR-785	526716224	ac	7	214	59.62	TGTGCATGTGTGTGTGTGTG	59.62	TGTGTGTGTGTGTGCATGTG	-	-	7
EgCSSR-786	526716252	ag	5	261	58.74	GAAAGGCTATCTTCCGATGG	60.09	CAAGCCACTGGCCCTTAATA	-	-	1
EgCSSR-787	526716324	ag	5	216	58.7	GGTTGCTTGGATTGTCTCAA	60.22	CCGGTCTCGTATATGTCATGG	-	-	3
EgCSSR-788	526716509	ag	4	213	60.8	GCCAGAACCAAGATCACGAG	59.37	AACGTATTCTCGCCAAAAGC	-	-	1
EgCSSR-789	526716515	ct	5	183	59.69	AGATCCCACTGTCGAAGCAT	60.21	TTGCTTGGCTTATCCCAGTC	-	-	2
EgCSSR-790	526716515	ga	4	183	59.69	AGATCCCACTGTCGAAGCAT	60.21	TTGCTTGGCTTATCCCAGTC	-	-	2
EgCSSR-791	526716595	at	4	184	59.15	AAGCCAATATGGCTGACACA	61.47	GATCGATCACCATCCTCGTG	-	-	20
EgCSSR-792	526716595	at	4	184	59.15	AAGCCAATATGGCTGACACA	61.47	GATCGATCACCATCCTCGTG	-	-	20
EgCSSR-793	526716694	gt	4	201	59.04	TGGCACCGAACCACTATAAA	60.13	GAGAGGGGGTGAATTGGATT	-	-	12
EgCSSR-794	526716697	tc	4	199	59.42	CTGATCGAGGTGGTGAATACC	58.97	TTCAAGTGCATATCCCCAAA	-	-	4
EgCSSR-795	526716836	tc	4	200	58.99	CCTTCCAATGGTTCTCACCT	60.05	TCTTTCGATAGGCCAAGGAAT	-	-	26
EgCSSR-796	526716836	ga	4	200	58.99	CCTTCCAATGGTTCTCACCT	60.05	TCTTTCGATAGGCCAAGGAAT	-	-	26
EgCSSR-797	526716904	ga	5	198	60.35	GTCCCGACCAAATTCAACTG	59.97	ATTTGAAGGTTGCGGTTTTG	-	-	1
EgCSSR-798	526716940	ct	5	197	58.6	CCCCTAGTGAGTATGCCACA	60.94	GCTGAAGAGGTTCAGCATGG	-	-	5
EgCSSR-799	526716940	ga	4	197	58.6	CCCCTAGTGAGTATGCCACA	60.94	GCTGAAGAGGTTCAGCATGG	-	-	5
EgCSSR-800	526717277	ct	5	188	59.69	AGATCCCACTGACGAAGCAT	59.53	GAAGGTTGCTTGGATTGTCC	-	-	1
EgCSSR-801	526717279	ga	4	215	58.7	GGTTGCTTGGATTGTCTCAA	59.23	CGATCTTGTACATGTCATAGCGTA	-	-	2
EgCSSR-802	526717302	ct	5	196	58.89	CTCCTAGTGAGTATGCCACGTC	60.94	GCTGAAGAGGTTCAGCATGG	-	-	8
EgCSSR-803	526717302	ag	4	196	58.89	CTCCTAGTGAGTATGCCACGTC	60.94	GCTGAAGAGGTTCAGCATGG	-	-	8
EgCSSR-804	526717328	tg	5	195	60	GAGGTGCACCGAACCACTAT	59.59	GCCCAACTAGACAACCCAAG	-	-	1
EgCSSR-805	526717410	ct	5	207	59.77	TGGCGTACATAATAGATCCCACT	59.03	AAAGGTTGCTTGGATTGTCC	-	-	12
EgCSSR-806	526717527	tg	4	201	59.51	GCCATATTGGAGAGGACAGG	60.67	TGGCTTGCACATCAAATGAC	-	-	1
EgCSSR-807	526717585	ga	4	230	60.02	TGGATTATCCCAATCCACGTA	59.95	CCCCTAGTGAATAGGCCACA	-	-	1
EgCSSR-808	526717746	ct	5	183	59.7	AGATTCCACTGCCAAAGCAT	60.21	TTGCTTGGCTTATCCCAGTC	-	-	1
EgCSSR-809	526717746	ga	4	183	59.7	AGATTCCACTGCCAAAGCAT	60.21	TTGCTTGGCTTATCCCAGTC	-	-	1
EgCSSR-810	526717953	ct	5	183	59.69	AGATCCCACTGTCGAAGCAT	60.21	TTGCTTGGCTTATCCCAGTC	-	-	2
EgCSSR-811	526717953	ga	4	183	59.69	AGATCCCACTGTCGAAGCAT	60.21	TTGCTTGGCTTATCCCAGTC	-	-	2
EgCSSR-812	526718313	ta	4	196	58.46	CATATCATTTGGTCGCGAAT	59.86	TCGTCAGCTTGTTGATGATTG	-	-	1
EgCSSR-813	526718326	ct	4	201	59.62	AGGTTGGCACTGAACCACTT	60.91	GGGGGTGAATTGGGTTTCTA	-	-	6
EgCSSR-814	526718388	ct	4	226	59.82	GATTGGCACCGAACCACTAT	60.78	TTGCCCAGCTATGCAACC	-	-	1
EgCSSR-815	526718392	tc	4	204	60.56	AGGATCTGGGAGAAGCATCC	58.82	TCTCTCTCTTGAGGAGTTGTCG	-	-	2
EgCSSR-816	526718483	ga	4	210	58.94	CATCCTAGGGATGAAGATCCA	58.16	GAAGCATATGGGATCCTACTCA	-	-	10
EgCSSR-817	526718658	tc	5	216	59.81	ATGCGACCTCCAAAGAAAGA	60.11	TACCCACTCCCAAGTTCTGC	-	-	2
EgCSSR-818	526718658	ag	4	184	59.81	ATGCGACCTCCAAAGAAAGA	60.11	TACCCACTCCCAAGTTCTGC	-	-	2
EgCSSR-819	526718681	gt	4	198	59.04	TTGGCACCGAACCACTATAA	60.91	GGGGGTGAATTGGGTTTCTA	-	-	40
EgCSSR-820	526718728	ca	4	201	58.6	CCCTCTGTACATCCACTCCTC	59.71	GCAAAGGAATGGCTTAGTGG	-	-	1
EgCSSR-821	526718758	ta	5	174	59.88	TGGTCAGCATGGGAATATCA	60.51	CAAGCTTCTCGGAGTTGGAA	-	-	1
EgCSSR-822	526718864	ta	4	223	58.29	AGCATCTTGGAGTTGGAACA	60	TTCTCCCAGATCCTTCATGG	-	-	2
EgCSSR-823	526719037	ta	4	199	60.6	AGGATGCTTCTCCCAAGTCC	59.12	GTGCAAGCTTCAGAGATCCA	-	-	1
EgCSSR-824	526719102	cta	4	206	59.91	TTTCGTTTCCCATTCTCACC	59.05	TTGTGAGCTTCCTTTTGTGC	-	-	1
EgCSSR-825	526719130	ga	4	167	59.71	TCAATCCACGTACATCGATACC	59.69	AGATCCCACTGTCGAAGCAT	-	-	1
EgCSSR-826	526719290	ca	4	208	60.49	GCCACATCCTGTGGAATGA	58.91	CAATGGCTGCTATCGAAAAA	-	-	1
EgCSSR-827	526719353	ct	5	197	58.6	CCCCTAGTGAGTATGCCACA	60.94	GCTGAAGAGGTTCAGCATGG	-	-	5
EgCSSR-828	526719353	ga	4	197	58.6	CCCCTAGTGAGTATGCCACA	60.94	GCTGAAGAGGTTCAGCATGG	-	-	5
EgCSSR-829	526719449	at	4	207	59.6	AGAAGATTGCTTGGATTGTTCC	59.69	AGATCCCACTGTCGAAGCAT	-	-	3
EgCSSR-830	526719449	ga	4	189	59.6	AGAAGATTGCTTGGATTGTTCC	59.69	AGATCCCACTGTCGAAGCAT	-	-	3
EgCSSR-831	526719482	ta	4	221	60.08	GCATCTCGGAGTTGGAACAT	60	TTCTCCCAGATCCTTCATGG	-	-	2
EgCSSR-832	526719533	ta	4	273	60.21	TGGGAGTTGTTGGGAAATGT	60.03	ATGGCACACAACGACCTACA	-	-	2
EgCSSR-833	526719719	tc	5	220	60.24	TCCTCTGCCAATGACAACAA	59.09	TGCATGTTCCAGAAGGATGT	-	-	1
EgCSSR-834	526719791	ag	5	183	60.21	TTGCTTGGCTTATCCCAGTC	59.69	AGATCCCACTGTCGAAGCAT	-	-	2
EgCSSR-835	526719901	ct	4	212	59.58	ACAGAGCCATGGAAACAGGT	59.76	CTTTGCAATTGCCACTGTGT	-	-	1
EgCSSR-836	526719947	tc	4	183	60.21	TTGCTTGGCTTATCCCAGTC	59.69	AGATCCCACTGTCGAAGCAT	-	-	2
EgCSSR-837	526719947	ag	5	183	60.21	TTGCTTGGCTTATCCCAGTC	59.69	AGATCCCACTGTCGAAGCAT	-	-	2
EgCSSR-838	526719999	cga	4	202	60.62	CCATCCTGTTGGAGATGAGC	60.07	CGTGGAATTCTCGAGGGTAA	-	-	1
EgCSSR-839	526720058	ag	4	226	58.7	ATTGTCCCAATCCACGTACA	59.95	CCCCTAGTGAATAGGCCACA	-	-	1
EgCSSR-840	526720083	tc	4	216	59.71	AAAGACTTGGGAGAAGCATCC	60.38	TCTCCCTTGAGGAGTTGTCG	-	-	6
EgCSSR-841	526720152	gt	4	199	59.04	TTGGCACCGAACCACTATAA	60.17	GGAGGGTGAATTGGGTTTCT	-	-	19
EgCSSR-842	526720272	ct	5	198	60.71	AATGGTTCTCACCCGGATCT	59.49	ATCTTCCGATAGGCCATGAA	-	-	6
EgCSSR-843	526720272	ga	4	198	60.71	AATGGTTCTCACCCGGATCT	59.49	ATCTTCCGATAGGCCATGAA	-	-	6
EgCSSR-844	526720283	ct	4	200	60.15	CACCCCACACCACTCTCTCT	60.21	CAAAGAACAGAGCGGGGATA	-	-	1
EgCSSR-845	526720403	ag	5	193	59.19	GTTCAAGGGGCACTGTTCTT	59.68	GGACAGTTCCTCCTCCAGTG	-	-	2
EgCSSR-846	526720412	ga	4	190	58.63	TTATCACTTGCCCAATTTGC	60.04	CCTCCTCCATTTCGAAACAA	-	-	1
EgCSSR-847	526720412	ta	4	192	60.01	GGGCAATTCAGAAAGATGGA	59.93	GCCATTCTCCAATGTCACCT	-	-	1
EgCSSR-848	526720437	ga	4	209	59.64	TCTCTCTCTTGAGGTGTTGTCG	60	CCATGAAGGATCTGGGAGAA	-	-	3
EgCSSR-849	526720606	at	4	199	59.47	GGGGGTGAATTGGGTTTTA	59.04	TTGGCACCGAACCACTATAA	-	-	95
EgCSSR-850	526720606	ga	4	199	59.47	GGGGGTGAATTGGGTTTTA	59.04	TTGGCACCGAACCACTATAA	-	-	95
EgCSSR-851	526721114	tc	6	195	59.79	GGACGGTCCAGATAACCAAA	59.67	GATTAGAGCGTTCGGATTGG	-	-	4
EgCSSR-852	526721114	gc	5	195	59.79	GGACGGTCCAGATAACCAAA	59.67	GATTAGAGCGTTCGGATTGG	-	-	4
EgCSSR-853	526721114	tc	4	207	59.98	TTCATCACCAGCGAGTTCAG	60.18	GGCTCGATGTAATCCTCGAA	-	-	1
EgCSSR-854	526721153	at	4	201	59.7	GGATCGATCACCATCCTCAT	59.15	AAGCCAATATGGCTGACACA	-	-	30
EgCSSR-855	526721197	ct	5	183	59.69	AGATCCCACTGTCGAAGCAT	60.21	TTGCTTGGCTTATCCCAGTC	-	-	2
EgCSSR-856	526721197	ga	4	186	59.69	AGATCCCACTGTCGAAGCAT	60.21	TTGCTTGGCTTATCCCAGTC	-	-	2
EgCSSR-857	526721229	ta	4	224	59.61	TCCCAGATCTTTCATGGAGAA	59	GCAAGCATCTTGAAGTTGGA	-	-	1
EgCSSR-858	526721262	ct	4	196	59.86	GCTAGGGCTTGAGAGCAAGA	59.25	ATCTGTCCCAGAACGAGGAG	-	-	1
EgCSSR-859	526721424	ca	4	300	57.23	ACATATGCACACACACACACAT	57.73	ACACACACACACACACACACA	-	-	33
EgCSSR-860	526721424	at	4	184	58.02	GTGTGTGTGTGTGTGTGCAG	57.18	ATGTGTGTGTGTGTGTGTGC	-	-	151
EgCSSR-861	526721424	at	7	190	58.02	GTGTGTGTGTGTGTGTGCAG	57.18	ATGTGTGTGTGTGTGTGTGC	-	-	151
EgCSSR-862	526721424	ac	6	190	58.02	GTGTGTGTGTGTGTGTGCAG	57.18	ATGTGTGTGTGTGTGTGTGC	-	-	151
EgCSSR-863	526721424	at	4	184	58.02	GTGTGTGTGTGTGTGTGCAG	57.18	ATGTGTGTGTGTGTGTGTGC	-	-	151
EgCSSR-864	526721424	gc	4	190	58.02	GTGTGTGTGTGTGTGTGCAG	57.18	ATGTGTGTGTGTGTGTGTGC	-	-	151
EgCSSR-865	526721424	ta	5	199	59.24	GCGCACACACACACACAC	58.99	CACACACGCACACACATATACA	-	-	17
EgCSSR-866	526721424	ac	8	198	59.13	CGCACACACACACACACAC	58.99	CACACACGCACACACATATACA	-	-	43
EgCSSR-867	526721424	atac	5	198	59.13	CGCACACACACACACACAC	58.99	CACACACGCACACACATATACA	-	-	43
EgCSSR-868	526721424	at	8	198	59.13	CGCACACACACACACACAC	58.99	CACACACGCACACACATATACA	-	-	43
EgCSSR-869	526721424	tg	5	198	59.13	CGCACACACACACACACAC	58.99	CACACACGCACACACATATACA	-	-	43
EgCSSR-870	526721553	ga	4	188	59.53	GAAGGTTGCTTGGATTGTCC	59.69	AGATCCCACTGTCGAAGCAT	-	-	1
EgCSSR-871	526721728	tg	4	155	59.64	CCCTCAGACCTGAGATCACC	59.92	CGGAGGGATCAATTCTATCTTG	-	-	1
EgCSSR-872	526721737	ag	4	246	59.8	CACGAAGGATCTGGGAGAAG	58.88	GAACCCACTGCTGAAGCATA	-	-	5
EgCSSR-873	526721806	gag	4	211	60.14	GTTGTAGACGTGGGCGATCT	59.16	CTACGTCCACTCCAATGTCG	-	-	1
EgCSSR-874	526721860	ca	4	204	59.85	GGTGTCACTGGTGGATTGTG	57.06	AATTCAACCATTTGATCAGTCA	-	-	1
EgCSSR-875	526722123	ct	5	187	59.83	CCCACTACCAAAGCATATGGA	60.04	CCATGAAGGACTTGGGAGAA	-	-	8
EgCSSR-876	526722123	ga	4	246	59.83	CCCACTACCAAAGCATATGGA	60.04	CCATGAAGGACTTGGGAGAA	-	-	8
EgCSSR-877	526722256	ac	4	200	59.86	TTCCCAATCAGGAGGATGTC	59.68	GGTGATCACAAGGTCTGCAA	-	-	1
EgCSSR-878	526722265	gca	4	205	60.35	CGTCCTTCGGCTTCTTGAT	59.43	CTGAAGCAACCGTCGAAAC	-	-	1
EgCSSR-879	526722266	c	12	236	59.04	TGGCACCGAACCACTATAAA	58.75	ATGACTGTTGCCCAGCTATG	-	-	1
EgCSSR-880	526722274	at	4	234	60.05	CCTAGAAGCTAATCTGGCTGACA	58.89	TCGATCACCATCCTCATGATA	-	-	2
EgCSSR-881	526722296	ct	5	203	59.78	CCAATGGTTCTCACCTGGAT	59.59	GCTATCTTCCGATAGGCCATAA	-	-	9
EgCSSR-882	526722381	ct	5	190	59.65	GATAGATCCCACTGCCGAAG	59.03	AAGGTTGCTTGGATTGTTCC	-	-	2
EgCSSR-883	526722519	ga	4	185	59.65	GATAGATCCCACTGCCGAAG	59.09	TGCTTGGTTTATCTCAATCCAC	-	-	10
EgCSSR-884	526722600	ggc	5	197	61.56	CGGGCCGTAGACGTAGAAGT	60.11	ACCAGAATGCCCACAAGAAG	-	-	1
EgCSSR-885	526722826	at	4	201	59.5	GTCTGGCAAATGGATGTGAA	60.03	TCTTAACGAAGCCATATGTTTTGA	-	-	1
EgCSSR-886	526722836	ct	4	212	60.18	TTGGCTTCCCCTCTTTCTTT	59.76	GCCTCATGAAGGATCTCTGG	-	-	2
EgCSSR-887	526722897	ct	4	200	60.1	AGAGCTTCTTCCTGCCTTCC	59.74	AAGCAACAGAGGAGCTGAGG	-	-	1
EgCSSR-888	526722959	ga	4	216	59.53	GTGGTGTTCCAGGAGGAGTC	58.94	CGACCTATCGAGGTATGGGTA	-	-	3
EgCSSR-889	526723276	at	23	190	59.93	CCCTCATCGTTTCATCAGGT	59.62	ACCGTCTTGTCCGCAACTAT	-	-	1
EgCSSR-890	526723358	ga	4	199	58.13	GATTGTCCCAATCCACATACA	59.02	CGTACATGTCATGGCGTACA	-	-	36
EgCSSR-891	526723511	tc	4	214	60.04	CCATGAAGGACTTGGGAGAA	58.97	TGCTCTCTCTCTTGAGGAGTTG	-	-	5
EgCSSR-892	526723675	ta	4	227	61.33	ACCGTCTCCATGATGATCCA	59.15	AAGCCAATATGGCTGACACA	-	-	2
EgCSSR-893	526723675	at	4	220	61.33	ACCGTCTCCATGATGATCCA	59.15	AAGCCAATATGGCTGACACA	-	-	2
EgCSSR-894	526723820	tc	4	259	59.63	CGGGAATGACATCCCTACAT	59.57	TTGAGGAGTTGTCGGATAATCA	-	-	1
EgCSSR-895	526723916	tc	4	213	59.12	TTCAAACGATTCCGTAATGAAG	59.37	CATGGACCGAACCATGTCTA	-	-	1
EgCSSR-896	526724331	ga	4	196	59.06	GGAGGAAGGAATCTGAACCA	59.42	TTTCAGGCATTGGTGCTCTA	-	-	1
EgCSSR-897	526724331	ag	4	166	59.42	TAGAGCACCAATGCCTGAAA	59.87	TTGCAAACGACTGCTTATGG	-	-	1
EgCSSR-898	526724374	ca	4	205	59.85	GCCAAGGCTTTGCTAAATTG	60.24	CCTTCAGACCTGAGATCACCA	-	-	2
EgCSSR-899	526724483	tc	4	210	59.86	CCATGAAGGATTTGGGAGAA	58.73	CTCTCTCTTGAGGTGTTGTCAGA	-	-	3
EgCSSR-900	526724531	ga	4	210	59.23	TCCTCCTTTCTGACACACCA	59.18	TGAAACACAAGTCTGAATCATTTG	-	-	2
EgCSSR-901	526724549	gt	9	276	59	TCACACACACACACACACACA	59.04	ACACACATGCACACGCATAC	-	-	6
EgCSSR-902	526724549	ccat	4	276	59	TCACACACACACACACACACA	59.04	ACACACATGCACACGCATAC	-	-	6
EgCSSR-903	526724693	t	17	196	59.87	TCTCCTTTGCTTGTGTGGTG	59.42	ACTTCCCCAAACAAGGTTCA	-	-	2
EgCSSR-904	526724693	ga	4	193	59.87	TCTCCTTTGCTTGTGTGGTG	59.42	ACTTCCCCAAACAAGGTTCA	-	-	2
EgCSSR-905	526724693	ga	5	196	59.87	TCTCCTTTGCTTGTGTGGTG	59.42	ACTTCCCCAAACAAGGTTCA	-	-	2
EgCSSR-906	526724694	gga	4	201	60.74	CATGACCATGAGCTTGACGA	60.52	GAAGAGCTCCGCCTCAAGT	-	-	2
EgCSSR-907	526724694	tgg	4	202	60.74	AATTCACGGGGATGACGAC	60.52	AGCCTCTTCTTCCGCAAGTT	-	-	2
EgCSSR-908	526724694	gga	4	201	60.74	AATTCACGGGGATGACGAC	60.52	AGCCTCTTCTTCCGCAAGTT	-	-	2
EgCSSR-909	526724694	ag	4	195	59.8	TGGGTGATCTCTTTGCCTCT	59.4	TGTGGCTTGTTTGGATATGG	-	-	1
EgCSSR-910	526724694	ga	4	197	60.17	GCAAGCTGCACTCGATACAA	59.62	GGAGGAGATGCAGGTCAATC	-	-	1
EgCSSR-911	526724694	ga	5	197	60.17	GCAAGCTGCACTCGATACAA	59.62	GGAGGAGATGCAGGTCAATC	-	-	1
EgCSSR-912	526724694	ctg	4	180	59.8	AGCTATGGGAAGCCATGAGA	59.26	CAGCATGGTCAACCTCAGTC	-	-	1
EgCSSR-913	526724750	ta	4	218	59.61	TGCAGATTGTGCTTGCTTTT	60	GAGAAGATATCCCGCCATGA	-	-	1
EgCSSR-914	526724783	a	13	214	60.75	GGGGGTGAATTGGGTTTTTA	60.38	GGATGTAGGTGCAAGGTTGG	-	-	8
EgCSSR-915	526724822	ta	4	222	61.65	CTCGGACTCAATGTCCATGC	60.2	AGCTTGCTTCCACTTGTGCT	-	-	1
EgCSSR-916	526724891	ga	4	195	59.51	AGTGCATATCCCCAGAAGGA	59.29	TGATCAGATCGAGGAGGTGA	-	-	10
EgCSSR-917	526725035	ct	5	197	59.14	CGACCTTCCAATGGTTCTCT	59.18	AGGCCATGGAATTTCTCTCTT	-	-	2
EgCSSR-918	526725073	ct	5	199	59.51	GGACAGTTCCTCCTCCAATG	59.84	TGAAGAGTTCAAGGGGCACT	-	-	63
EgCSSR-919	526725169	ga	4	207	59.55	AAAGATTTGGGAGAAGCATCC	59.69	AGATCCCACTGTCGAAGCAT	-	-	2
EgCSSR-920	526725184	at	4	209	60.03	ATGGCACACAACGACCTACA	58.77	TTGTGTCCTAAAGCCAATCG	-	-	8
EgCSSR-921	526725238	at	4	200	58.96	TGATCCACTTCCCCTTTTTC	60.17	ATTTGGACATGACCCCTCAA	-	-	1
EgCSSR-922	526725314	ct	5	172	59.5	CATGACCGAAGCATATGGAA	58.77	TTGGATTATCCCAGTCCACA	-	-	1
EgCSSR-923	526725454	ga	4	245	59.92	CCCTACCGAAGCATATGGAA	60	CCATGAAGGATCTGGGAGAA	-	-	5
EgCSSR-924	526725474	ga	4	188	59.53	GAAGGTTGCTTGGATTGTCC	59.69	AGATCCCACTGTCGAAGCAT	-	-	1
EgCSSR-925	526725657	at	4	207	62.57	AGCCAATATGGCTGGCACA	60.03	TCAAGATCGATCACCATCCTC	-	-	1
EgCSSR-926	526725936	tc	10	200	61.46	CCGGAAGTGGATGTGCATAG	59.82	GCACAAATCTTCAGGCTTCC	-	-	2
EgCSSR-927	526725938	at	4	193	59.58	AGCAGCCTCATTGAGACACA	60.04	AAGCAGCAGTTCCAAACTGAA	-	-	1
EgCSSR-928	526726020	ct	4	183	59.69	AGATCCCACTGTCGAAGCAT	59.88	TTGCTTGGATTTTCCCAATC	-	-	93
EgCSSR-929	526726085	ca	4	203	59.66	CCTGGCTTGCACATCAAAT	60.33	GGTCATATTGGAGAGGACAGGA	-	-	1
EgCSSR-930	526726116	ta	4	214	60.07	CCCCTCAGAAGGTGCATAAA	60	ACAGACCCACCTGTTTCCTG	-	-	1
EgCSSR-931	526726153	ga	4	207	59.88	TCTCTTGAGGAGTTGTTGGACA	60.19	CGATGAAGGACTTGGGAGAA	-	-	1
EgCSSR-932	526726353	ct	4	196	59.89	CATGGATTTGCCCTTCAGAT	59.32	ATTCTGCTTTCAAGGGTTGC	-	-	1
EgCSSR-933	526726385	at	4	163	59.81	CGAGATGCCTGCTTTAATCC	59.25	GCTTGCAATAGCAGCACACT	-	-	2
EgCSSR-934	526726459	t	12	201	59.74	CATGAGGTTTGGATTATTTTTGC	60.17	TCATTCCATGGTCCCTTGTT	-	-	1
EgCSSR-935	526726511	at	4	205	59.15	AAGCCAATATGGCTGACACA	59.49	TCCTATGATCGGGAGCATTT	-	-	1
EgCSSR-936	526726675	at	4	182	58.97	TCAAGATGGAATTGACCCTTC	59.39	CATCCCTTTGACCCTAATGC	-	-	2
EgCSSR-937	526726741	at	4	193	59.71	TGATCTCATCACAGCCCTAAAA	60.98	CCCTACAAGCCAATCGCATA	-	-	3
EgCSSR-938	526726838	ag	4	200	60.3	GCAGCTGCTTGATGTCTTGA	59.96	GTGGCAATAGGTGCCATTCT	-	-	1
EgCSSR-939	526726901	at	4	218	59.58	AAAGACCTTGGAAAAGCATCC	59.81	TTGCTCATGCATTGAACCTC	-	-	1
EgCSSR-940	526726969	ta	4	210	59.45	GCACAGCAGAAGCATAATGG	59.94	GTGTGGATCACCGTTGGAG	-	-	8
EgCSSR-941	526726995	ga	4	195	59.56	CATCGATACCATGTTGAAGCA	59.71	GCCACATCTGGTCTCGTACA	-	-	2
EgCSSR-942	526727062	ga	4	171	59.63	GCATGAGATGCAATTGGAAA	57.73	TCTCCCACTATTTTATCGAATACC	-	-	1
EgCSSR-943	526727243	cct	9	202	59.71	AATCCCCATCTCCATCTCCT	60.06	AGCTACGCTGAGAGGCAGAG	-	-	1
EgCSSR-944	526727247	ac	4	200	61	TTTGGAGAACCATTGCTTGG	59.75	CACATGTGCTCGAGTTTGGT	-	-	1
EgCSSR-945	526727262	ct	5	191	59.15	AATAGATCCCACTGCCGAAG	59.53	GAAGGTTGCTTGGATTGTCC	-	-	2
EgCSSR-946	526727291	ga	4	251	60.05	CCATGAAGGCTTTGGAAAAA	57.16	AGATCCCACTGTCAAAGCAT	-	-	1
EgCSSR-947	526727293	ata	4	203	59.21	TGCTCCATCACATCACTCCT	59.71	GGAGATGGAGTAGCACAATCG	12947368	Chr8	1
EgCSSR-948	526727299	ga	4	225	59.95	GAAGCGGTTCAACATGGATAA	59.04	TCATCCGGATCAGACTGGTA	12885708	Chr8	5
EgCSSR-949	526727393	ct	4	201	59.9	CAGCTGAAAAGTTTGGTCAGG	59.87	CAAACTCTGGTGCAGTGGAA	-	-	1
EgCSSR-950	526727466	at	4	194	60.12	GACACATGCCTCAAATTCTCAA	59.14	GTGCAAGTGGGAGATTGTTG	-	-	3
EgCSSR-951	526727595	ct	4	256	59.88	GGAGGGAGAGAGAGGGAGAA	60.05	GAGAGAGAGGAGAGAGAGAGAGAGG	-	-	96
EgCSSR-952	526727596	at	4	195	59.69	CAGGCATCAACAAGGAAACA	59.06	TTCCCTTTCATCTGGAGGAC	-	-	1
EgCSSR-953	526727669	ct	5	196	59.02	CGTACATGTCATGGCGTACA	58.65	GTCCCAATCCACATACATCG	-	-	26
EgCSSR-954	526727681	gt	4	216	59.04	TGGCACCGAACCACTATAAA	59.84	GCTATGCAACCCAAGAGGAG	-	-	11
EgCSSR-955	526727735	ga	4	215	59.53	GTGGTGTTCCAGGAGGAGTC	58.94	CGACCTATCGAGGTATGGGTA	-	-	3
EgCSSR-956	526727736	ga	4	209	59.28	TCTCTCTTGAGGTGCTGTCG	59.86	CCATGAAGGATTTGGGAGAA	-	-	1
EgCSSR-957	526727793	ct	4	191	59.3	ATAGATTCCACTGCCGAAGC	59.9	AAAAGGTTGTTTGGATTGTCTCA	-	-	1
EgCSSR-958	526727834	aaga	6	200	59.76	GCCAGGATGGATGAATTTGT	59.18	GCAGCTGCATCTTTAGGACA	-	-	1
EgCSSR-959	526727918	ct	4	203	59.78	CCAATGGTTCTCACCTGGAT	59.67	AGGGCTTCTTCCGATAGTCC	-	-	9
EgCSSR-960	526727918	ga	4	203	59.78	CCAATGGTTCTCACCTGGAT	59.67	AGGGCTTCTTCCGATAGTCC	-	-	9
EgCSSR-961	526727926	ct	4	238	59.95	CCCCTAGTGAATAGGCCACA	59.03	AAAGGTTGCTTGGATTGTCC	-	-	1
EgCSSR-962	526728159	t	13	203	59.8	TGGAATGCGATCAGAAGTTG	59.86	TTTGGATGGGATTCTTGGAG	-	-	1
EgCSSR-963	526728167	tc	10	200	59.66	TGAGGAGATTTTGTCCCTCAA	59.36	GCCTCAATCCTCCTCAAAGA	-	-	8
EgCSSR-964	526728167	ac	13	200	59.66	TGAGGAGATTTTGTCCCTCAA	59.36	GCCTCAATCCTCCTCAAAGA	-	-	8
EgCSSR-965	526728229	ct	4	213	57.58	TTTTACATGTCATGGCGTACA	59.03	AAAGGTTGCTTGGATTGTCC	-	-	8
EgCSSR-966	526728229	ga	4	213	57.58	TTTTACATGTCATGGCGTACA	59.03	AAAGGTTGCTTGGATTGTCC	-	-	8
EgCSSR-967	526728242	tc	4	186	60.21	TTGCTTGGCTTATCCCAGTC	59.65	GATAGATCCCACTGCCGAAG	-	-	1
EgCSSR-968	526728242	ag	5	186	60.21	TTGCTTGGCTTATCCCAGTC	59.65	GATAGATCCCACTGCCGAAG	-	-	1
EgCSSR-969	526728337	tg	4	200	59.51	AGGCCATATTGGAGAGGACA	61.25	CTGGCCTGCACATCAAATG	-	-	7
EgCSSR-970	526728362	ta	4	212	60.1	CCCTTGGCTGTAAGCATCAT	59.9	TCAGGGTTCCTGGTTTCATC	10976950	Chr8	1
EgCSSR-971	526728463	ct	4	191	59.08	TGATAGATCCCACTGCCAAA	59.53	GAAGGTTGCTTGGATTGTCC	-	-	4
EgCSSR-972	526728514	ga	5	203	60.17	GAGGGGTGAATTGGGTTTCT	59.82	GGTTGGCACCGAATCACTAT	-	-	3
EgCSSR-973	526728516	ga	5	201	58.74	GGGGTGAATTGGGTTTCTAA	59.82	GGTTGGCATCGAACCACTAT	-	-	12
EgCSSR-974	526728753	ag	5	208	59.35	AAGAAATGGTCTACCCATCCTG	58.97	TCTGGGGGAAAAATGCTATC	-	-	1
EgCSSR-975	526728755	tg	4	242	58.29	ACATACACACACACACACACACA	59.88	CGCACGCACACACACATA	-	-	38
EgCSSR-976	526728755	at	6	242	58.29	ACATACACACACACACACACACA	59.88	CGCACGCACACACACATA	-	-	38
EgCSSR-977	526728755	ac	5	242	58.29	ACATACACACACACACACACACA	59.88	CGCACGCACACACACATA	-	-	38
EgCSSR-978	526728755	at	6	242	58.29	ACATACACACACACACACACACA	59.88	CGCACGCACACACACATA	-	-	38
EgCSSR-979	526728755	at	6	242	58.29	ACATACACACACACACACACACA	59.88	CGCACGCACACACACATA	-	-	38
EgCSSR-980	526728755	ca	9	242	58.29	ACATACACACACACACACACACA	59.88	CGCACGCACACACACATA	-	-	38
EgCSSR-981	526728755	ta	4	261	58.29	ACATACACACACACACACACACA	59.88	CGCACGCACACACACATA	-	-	38
EgCSSR-982	526728759	tgc	5	194	60.38	TCTCGGAGGACTGAAACAGG	60.13	TTGAGTGTCAAACGGTTCCA	-	-	1
EgCSSR-983	526728774	ag	4	178	59.97	AAAGCAACTGCCTGTACCTAGC	60.09	TCTCCCATGAGTGACCAACA	-	-	1
EgCSSR-984	526729093	tc	4	202	60.16	TGGATTATCCCAATCGACGTA	59.02	CGTACATGTCATGGCGTACA	-	-	17
EgCSSR-985	526729132	t	12	195	60.26	AGCCCCGATCATCATCAATA	59.74	ACGCGTCATTTGCTAATCCT	-	-	1
EgCSSR-986	526729132	ga	4	198	59.55	GAGGACTTCAGCTTCGGAAA	59.72	GAGGCTGGAGTAGGTGTTGG	-	-	3
EgCSSR-987	526729132	ct	4	204	60.94	GACACCGAATCCAGCACAAT	59.94	AGACGAAGGGGACAATTCCT	-	-	2
EgCSSR-988	526729164	aaag	5	194	59.72	CAGAAACTACCGCATCCACA	60.19	TCCTGAGAATGGGTTTCAGC	-	-	1
EgCSSR-989	526729183	ca	4	164	59.82	TTGCTTTGCAATCATTCGAC	59.09	TTTAATCATTGATCAGCCATCTG	-	-	1
EgCSSR-990	526729200	ct	5	196	58.6	CCCCTAGTGAGTATGCCACA	60	CTGAAGAGGTTCAGCATGGAG	-	-	5
EgCSSR-991	526729200	ga	4	220	59.58	CCCATACGCTCTCTCTCTTGA	60	CCATGAAGGATCTGGGAGAA	-	-	2
EgCSSR-992	526729215	ag	4	196	60.52	TTTGAGGAGGGAGCTCTGTG	60.27	GAGACGATGGGTGCTGAACT	-	-	2
EgCSSR-993	526729215	ag	4	196	60.52	TTTGAGGAGGGAGCTCTGTG	60.27	GAGACGATGGGTGCTGAACT	-	-	2
EgCSSR-994	526729270	ac	4	227	60.91	GGGGGTGAATTGGGTTTCTA	60.07	GAGCTTGGGGAGTGGATGTA	-	-	125
EgCSSR-995	526729334	gc	4	207	60.75	GGGGATGATGTAGACGGTGA	60.26	ACTTTCGGATTTGCTTGCAC	-	-	1
EgCSSR-996	526729334	ctc	4	195	59.7	CAGAGGAGGCTCTTCATGCT	59.63	AAGAGGGGAAGGGATCTCAG	-	-	1
EgCSSR-997	526729555	ct	4	230	60.07	GAGCTTGGGGACTGGATGTA	58.6	GGGGGTGAATTGGATTTTTA	-	-	2
EgCSSR-998	526729562	ag	4	202	59.03	AAAGGTTGCTTGGATTGTCC	57.07	ATCACGGCGTACATGATAGAT	-	-	2
EgCSSR-999	526729605	tc	4	190	59.29	TCCACTGTCGAAGCATATGAA	60.19	GATCGAAAAGGTTGCTTGGA	-	-	1
EgCSSR-1000	526729675	at	4	198	59.63	CAGGGATGTCATTCCCAATTA	60.23	GCATGCTTCAGAGGTCCATT	-	-	1
EgCSSR-1001	526729742	ga	4	181	59.88	TCTCTTGAGGAGTTGTTGGACA	60.6	AGGACTTGGGAGAAGCATCC	-	-	1
EgCSSR-1002	526729945	ct	5	198	59.96	TCTTGGCTTTCATTGCCTCT	60.27	CCCTGACCTACTACCGCAGA	-	-	1
EgCSSR-1003	526730020	tc	4	210	60.4	CAAACTCCACCACCCTTGTC	60.04	TCCTTCCCTCTCCAAACCTT	-	-	1
EgCSSR-1004	526730039	ct	5	246	59.67	CCACTGTCGAAGCATATGGA	60	CCATGAAGGATCTGGGAGAA	-	-	63
EgCSSR-1005	526730118	ca	4	253	59.96	AAGGTATTCACCTCCTCGATCA	59.82	ACATGGGAAAAGGACCACTG	-	-	1
EgCSSR-1006	526730138	cg	4	224	61.19	TGTGTGTGTGTGTGTGTGTGTG	59.15	CCCCCTTCTTTGATTGCTTA	-	-	4
EgCSSR-1007	526730180	ta	4	201	57.52	CAGAGATGTCATTCCCGATT	60.14	TGTGCAAGCTTTAAAGATCCATT	-	-	1
EgCSSR-1008	526730214	ct	6	194	60.34	CATTCTGCAATGTGAATCATCC	58.4	TCCAATATTAGCAGTGGAGCA	-	-	2
EgCSSR-1009	526730295	ct	4	242	59.73	TCCTACTGTCGAAGCATATGGA	59.27	GCAGAATTTGGGAGAAGCAT	-	-	2
EgCSSR-1010	526730398	tc	4	214	58.94	CGACCTATCGAGGTATGGGTA	59.53	GTGGTGTTCCAGGAGGAGTC	-	-	3
EgCSSR-1011	526730403	taa	4	209	58.98	CAAGAGGGAGGGGTGAATTA	59.82	GATTGGCACCGAACCACTAT	-	-	1
EgCSSR-1012	526730574	ac	4	198	58.22	TTCTCAATCAGGAGGATGTCA	59.99	TGATCACAAGGTCTGCAAGC	-	-	1
EgCSSR-1013	526730667	t	12	200	58.85	TGCAAGTGGGAGATTGAAAG	59.03	GCCCTAAAATCATTGCCCTA	-	-	1
EgCSSR-1014	526730867	cca	5	184	60.71	CACCTCGTCTCCAAGACCAC	60.11	CAGCAACAACTGGATGATGG	-	-	1
EgCSSR-1015	526731015	tc	5	217	59.53	GCATTGCATCACCGATTAAA	60.1	GGCAAAAGAAGAACCTGAACC	-	-	1
EgCSSR-1016	526731246	ta	4	259	58.88	AGTCAATCGTCAGCCTGTTG	60.03	ATGGCACACAACGACCTACA	-	-	9
EgCSSR-1017	526731259	ct	5	192	59.8	CACCTGGATCGGACTGGTAT	59.72	GCTATCTTCCAATAGGCCAAGA	-	-	1
EgCSSR-1018	526731259	ga	4	192	59.8	CACCTGGATCGGACTGGTAT	59.72	GCTATCTTCCAATAGGCCAAGA	-	-	1
EgCSSR-1019	526731355	gt	4	188	60	GTCTGCAAGCTGGAAAGGTC	59.86	TTCCCAATCAGGAGGATGTC	-	-	1
EgCSSR-1020	526731464	gt	5	250	59.69	TGCATCAACCAAAGTCCAAG	60.11	CAGATGTGCCCATTGTTGAG	37814261	Chr2	1
EgCSSR-1021	526731529	at	4	200	61.21	AATCTGCCGAGTTCATGACG	59.98	TGAGCTTCATCGTGGAACAG	-	-	1
EgCSSR-1022	526731538	ga	4	190	59.15	TTTCCAAGTCTTTCCGGTTC	59.73	GTCGACAAGCTGCTGAGATG	-	-	1
EgCSSR-1023	526731630	ag	5	177	60.02	TGGATTATCCCAATCCACGTA	59.69	AGATCCCACTGTCGAAGCAT	-	-	97
EgCSSR-1024	526731668	ta	5	266	59	GTGCAAGCTTCAAAGATCCA	60.35	AGGCTGCTTCTCCCAAATCT	-	-	1
EgCSSR-1025	526731875	ag	4	198	59.56	CTCGATGAGAGCCTCCACTT	60.16	GGCGACTCACACAAAAAGGT	-	-	2
EgCSSR-1026	526731883	ag	4	198	59.67	GTTTGAGCCCATCAAGGAAG	59.97	CTTGGGCACAGTTCCAAAAT	-	-	15
EgCSSR-1027	526731922	ag	5	188	59.53	GAAGGTTGCTTGGATTGTCC	59.69	AGATCCCACTGTCGAAGCAT	-	-	1
EgCSSR-1028	526731959	ag	5	211	59.96	TATCACCCGGCAAGACTACC	60.39	ACGTTTGTGGAACCTTTGGA	-	-	1
EgCSSR-1029	526732098	tg	4	203	59.14	GGCCATATTGGAGAAGACTGA	59.15	CTGGCTTGTACATCGAATGG	-	-	16
EgCSSR-1030	526732151	gct	4	202	59.82	GTCGTTTTCGAGCTTCATCC	59.98	GCTGAAGAGCGAGCTGATG	-	-	1
EgCSSR-1031	526732163	ataa	4	200	58.88	AGTCAATCGTCAGCCTGTTG	60.25	TCGCGAACAGGTTTAAGGAC	-	-	7
EgCSSR-1032	526732196	ta	4	193	57.41	ACACACACAGATACACACACACA	57.85	TGTACACACACACACACACACA	-	-	53
EgCSSR-1033	526732196	ac	6	283	58.55	CACACAGATACACACACACACG	57.85	TGTACACACACACACACACACA	-	-	24
EgCSSR-1034	526732196	ta	5	163	58.55	CACACAGATACACACACACACG	57.85	TGTACACACACACACACACACA	-	-	24
EgCSSR-1035	526732196	ta	6	283	58.55	CACACAGATACACACACACACG	57.85	TGTACACACACACACACACACA	-	-	24
EgCSSR-1036	526732196	ta	5	163	58.55	CACACAGATACACACACACACG	57.85	TGTACACACACACACACACACA	-	-	24
EgCSSR-1037	526732196	taca	4	283	58.55	CACACAGATACACACACACACG	57.85	TGTACACACACACACACACACA	-	-	24
EgCSSR-1038	526732196	atgt	4	283	58.55	CACACAGATACACACACACACG	57.85	TGTACACACACACACACACACA	-	-	24
EgCSSR-1039	526732196	ta	6	283	58.55	CACACAGATACACACACACACG	57.85	TGTACACACACACACACACACA	-	-	24
EgCSSR-1040	526732196	ca	4	283	58.55	CACACAGATACACACACACACG	57.85	TGTACACACACACACACACACA	-	-	24
EgCSSR-1041	526732196	at	6	283	58.55	CACACAGATACACACACACACG	57.85	TGTACACACACACACACACACA	-	-	24
EgCSSR-1042	526732197	ag	4	196	60.03	CAAGAAAACAGTGCCAGCAA	59.87	AACGTAAGAAGGAAACCATCCA	-	-	1
EgCSSR-1043	526732216	ga	4	213	60.09	GGTGTTCCAAGAGGAGTCCA	58.94	CGACCTATCGAGGTATGGGTA	-	-	2
EgCSSR-1044	526732275	ag	5	181	59.93	GCTTGGGTTGTCCCAATCTA	58.62	AGATCCCACTACCGAAGCAT	-	-	1
EgCSSR-1045	526732312	ag	5	205	58.69	CGAAGAAGGATTGTCCAACA	58.98	TTAAGGATGGTTTTTGCAACC	-	-	1
EgCSSR-1046	526732512	ag	5	175	59.73	TCCCGATCCACATACATTGA	60.03	TGATAGATCTCACTGTCGAAGCA	-	-	1
EgCSSR-1047	526732615	aaat	4	185	58.6	TCAGCGATCAAGAAGCATTT	59.96	TTTTTCTCGCGTCGATTCTT	-	-	1
EgCSSR-1048	526732615	ag	4	221	59.95	CCAACGGAAAAGGAAACAAA	59.56	GGCGTCAGATCTCTTCTCGT	-	-	1
EgCSSR-1049	526732635	ag	5	199	59.27	GGTTGTCCAATCCACGTACA	59.02	CGTACATGTCATGGCGTACA	-	-	7
EgCSSR-1050	526732837	ct	5	174	59.69	CCACTGCCAAAGCATATGAA	59.89	TGCTTGGATTATCCCTGTCC	-	-	1
EgCSSR-1051	526732870	ga	4	191	59.53	GAAGGTTGCTTGGATTGTCC	59.08	TGATAGATCCCACTGCCAAA	-	-	4
EgCSSR-1052	526732910	tg	4	210	59.51	GCCATATTGGAGAGGACAGG	59.96	CTGGTTTGCACATCAAATGG	-	-	5
EgCSSR-1053	526733032	tc	4	203	59.9	TTCCCAAGGATGTCCAAGTC	60.01	AAGTTGTTGGCACACCATGA	-	-	2
EgCSSR-1054	526733044	ag	5	197	60.94	GCTGAAGAGGTTCAGCATGG	58.6	CCCCTAGTGAGTATGCCACA	-	-	5
EgCSSR-1055	526733066	ta	5	270	57.56	GGATGCAAAAGTTCATATCCA	59.08	TGAATAGACAACTATCCGATTCGT	-	-	3
EgCSSR-1056	526733164	acc	4	196	59.76	AATGTCGGAAAATCCATTCG	59.8	GAGTGCCTTCATGGGAGAAG	-	-	1
EgCSSR-1057	526733178	tc	4	178	59.78	GATCCTCTTGGCCTCTTCCT	59.88	CTTGGAGCACCTAACCTTGC	-	-	1
EgCSSR-1058	526733242	tc	4	191	59.78	GGCTTATCCCAATCCACGTA	58.9	CATGGCGTCATGATAGATCC	-	-	4
EgCSSR-1059	526733242	ag	5	191	59.78	GGCTTATCCCAATCCACGTA	58.9	CATGGCGTCATGATAGATCC	-	-	4
EgCSSR-1060	526733605	ca	7	179	59.93	ATCAACCCTGCCTTTGAATG	60.62	ACTCCTCTGCATGCCCATTA	-	-	1
EgCSSR-1061	526733609	at	4	245	59.37	ACTGCAACAAAAGGCAAACA	60.43	GCCTGATTGAGATGGGAATG	-	-	2
EgCSSR-1062	526733623	ac	4	254	60.11	CAGATGTGCCCATTGTTGAG	59.97	AGGTGCATCAACCAAAGTCC	-	-	1
EgCSSR-1063	526733719	cga	4	164	60.22	CGATGGAAGAAGACGACGAT	59.72	GATGGTGCCGGAGTAGTAGC	-	-	1
EgCSSR-1064	526733719	ctc	4	164	60.22	CGATGGAAGAAGACGACGAT	59.72	GATGGTGCCGGAGTAGTAGC	-	-	1
EgCSSR-1065	526734006	ac	4	202	60.91	GGGGGTGAATTGGGTTTCTA	59.62	AAGGTTGGCACTGAACCACT	-	-	9
EgCSSR-1066	526734034	at	4	241	58.64	TGGTGATCTCAGGTTTGAGG	59.69	CTGTTCGCGATCAAATGGTA	-	-	1
EgCSSR-1067	526734106	ta	4	200	59.04	TGGCACCGAACCACTATAAA	60.03	GAGGGGTGAATTGGGTTTTT	-	-	19
EgCSSR-1068	526734127	ct	4	179	59.69	AGATCCCACTGTCGAAGCAT	58.96	TTGGATTATCCCAATCCATGT	-	-	3
EgCSSR-1069	526734227	ag	5	263	60.26	AGGATTTGGGAAAAGCATCC	59.58	CGTCATGGCGTACATGATAGA	-	-	7
EgCSSR-1070	526734515	tc	4	220	59.11	CATAAACAAGCCACTGGTCCT	60.3	TATCCGACAACCCCTCAAAA	16369722	Chr6	2
EgCSSR-1071	526734522	ag	4	198	59.49	GGCATTGCAGATGTAGAGCTT	59.06	TCAGTCCTTCCTTCCCATTC	16298044	Chr6	2
EgCSSR-1072	526734606	ag	4	205	58.92	CTCTTTCTTGAGGGATTGTCG	59.55	AAGAATTTGGGAGAAGCATCC	-	-	19
EgCSSR-1073	526734649	gcc	4	203	59.6	AGAAGCGCTACATCGACCTC	60.05	TTGGGCATTGAAGAACATGA	-	-	1
EgCSSR-1074	526734695	gt	4	202	58.72	AAGGTTGGCACCGAACTACT	60.91	GGGGGTGAATTGGGTTTCTA	-	-	4
EgCSSR-1075	526734717	att	7	221	60.34	AACAAAGCATCATGCCCATT	60.26	GCAAAACAGATGGCCTCTACA	-	-	2
EgCSSR-1076	526735013	gt	4	204	60.55	CAAGGTTAGCACCGAACCAC	60.17	GGAGGGTGAATTGGGTTTCT	-	-	5
EgCSSR-1077	526735013	ct	4	204	60.55	CAAGGTTAGCACCGAACCAC	60.17	GGAGGGTGAATTGGGTTTCT	-	-	5
EgCSSR-1078	526735038	ag	4	202	59.94	CAACCCACCCAAAAGAAAGA	59.55	TTTCTCCACGCTTCTTCTCC	-	-	1
EgCSSR-1079	526735144	tc	4	196	58.88	AGAAGCATCCTTCATCCTTCA	60.17	TTCTCTCTCTTGAGGAGTTGTCG	-	-	1
EgCSSR-1080	526735160	at	4	195	59.9	TGGACAAAAAGATGGGGAAG	60.01	ATGTGCTGCAAGGCAGTTC	-	-	1
EgCSSR-1081	526735225	tg	4	208	60.03	GCAAAGTTGCAGCTTATGAGG	59.76	CATTTTCCTGCCCATGATTT	-	-	1
EgCSSR-1082	526735225	aag	4	197	59.63	TGATGCTGAAGAAGGGGAAT	59.97	ACAATCACCAACCTGCATCA	-	-	1
EgCSSR-1083	526735246	ac	4	189	59.86	TTCCCAATCAGGAGGATGTC	60.55	GGTCTGCAAGCTGCAAAGAT	-	-	1
EgCSSR-1084	526735466	tc	4	193	58.49	GCTATCTTTCGATAGGCCAAA	59.04	TCACCTGGATCGGACTGATA	-	-	2
EgCSSR-1085	526735548	gaa	4	194	58.92	AGATCGAAAAGATTGCTTGGA	59.29	TCCACTGTCGAAGCATATGAA	-	-	7
EgCSSR-1086	526735548	ag	5	192	58.92	AGATCGAAAAGATTGCTTGGA	59.29	TCCACTGTCGAAGCATATGAA	-	-	7
EgCSSR-1087	526735819	ga	4	192	59.88	TCTCTTGAGGAGTTGTTGGACA	60.1	GAGAAGCATCCTACATCCTTGG	-	-	2
EgCSSR-1088	526735835	ta	5	228	59.74	CCATGATGCATTTCATGGTC	58.36	TCCTGGGGCCTATAGAAGAG	-	-	1
EgCSSR-1089	526735845	ct	5	220	59.29	TCCACTGTCGAAGCATATGAA	60.1	TCAAAAAGGTTGCTTGGATTG	-	-	1
EgCSSR-1090	526735891	ga	4	192	59.67	TCCAGAAGGTTGCTTGGATT	59.51	AGATCCCATTGTCGAAGCAT	-	-	1
EgCSSR-1091	526735934	ct	5	181	59.51	GATAGATCCCACGGTCGAAG	59.87	TGGGTTATCCCAATCCACAT	-	-	1
EgCSSR-1092	526735942	ca	4	198	61.04	CGTCGGGTACCATTGCTAGA	60.35	CTCCTGCAGCACTTGCACTA	-	-	1
EgCSSR-1093	526735943	ct	4	178	59.53	GTCCGATCGCGTACATATCA	60.78	GCTGAAAAGGTTCAGCATGG	-	-	1
EgCSSR-1094	526735943	ga	4	178	59.53	GTCCGATCGCGTACATATCA	60.78	GCTGAAAAGGTTCAGCATGG	-	-	1
EgCSSR-1095	526735988	ag	4	201	59.68	TCCCACAACTTCTCATGTGC	60.1	CCAAGAATTACGCTGCCATT	-	-	1
EgCSSR-1096	526736055	ga	4	235	60.31	TTGCTTGGATTGTCCCAAAT	59.95	CCCCTAGTGAATAGGCCACA	-	-	1
EgCSSR-1097	526736078	tc	4	209	60.71	TGAAGGATTTGGGAGAAGCA	57.9	CGCTCTCTCTTGAGGAGTTG	-	-	7
EgCSSR-1098	526736266	at	4	238	59.58	GGGACTAACTTGGGGCTTCT	58.5	CCACTGGCTGACTTTTTCTG	-	-	1
EgCSSR-1099	526736328	ac	4	201	58.22	TTCTCAATCAGGAGGATGTCA	59.99	TGATCACAAGGTCTGCAAGC	24176620	Chr14	1
EgCSSR-1100	526736338	ct	5	197	58.6	CCCCTAGTGAGTATGCCACA	60.94	GCTGAAGAGGTTCAGCATGG	-	-	5
EgCSSR-1101	526736338	ga	4	220	59.58	CCCATACGCTCTCTCTCTTGA	60	CCATGAAGGATCTGGGAGAA	-	-	2
EgCSSR-1102	526736366	ga	4	240	59.49	CCGAAGCATATGGAATCCTC	60	CCATGAAGGATCTGGGAGAA	-	-	1
EgCSSR-1103	526736720	tc	4	186	60.21	TTGCTTGGCTTATCCCAGTC	59.65	GATAGATCCCACTGCCGAAG	-	-	1
EgCSSR-1104	526736904	ca	4	219	60.56	CCCATACCGTAAGAAATCATCG	60.06	TCATGCCTTCAAGGAAAAATG	-	-	1
EgCSSR-1105	526737004	tg	4	211	59.26	CCTCTTTTCAAGGGTGAGGA	59.82	TCCACTCCTCTTATTCCAGCA	-	-	1
EgCSSR-1106	526737067	ac	4	198	59.86	TTCCCAATCAGGAGGATGTC	59.99	TGATCACAAGGTCTGCAAGC	-	-	1
EgCSSR-1107	526737123	ta	4	201	59.8	AAGAGGATGTAAACATGTGGTCAA	59.99	TTGCTTTGGCTCTTTGTCCT	9765561	Chr8	6
EgCSSR-1108	526737203	tc	4	228	59.82	AGATCCATCTGTCAGCCTTCA	60	TTGTCGCTTGGATATTGACAAC	-	-	1
EgCSSR-1109	526737262	ct	4	187	59.69	AGATCCCACTGTCGAAGCAT	59.73	AAGGTTGCTTGGATTGTCTCA	-	-	1
EgCSSR-1110	526737479	ta	4	221	60.33	CCCGTAGCCATGTTGAAATC	60.54	CAACTCCGAGATGCTTGCTT	-	-	1
EgCSSR-1111	526737508	ag	5	182	60.21	TTGCTTGGCTTATCCCAGTC	59.85	AGATCCCACTGCTGAAGCATA	-	-	1
EgCSSR-1112	526737582	gcc	4	256	60.65	AGCCGAGGGTGTTCTACTCC	60.1	GTCTCCACCAGGCCAAACT	-	-	1
EgCSSR-1113	526737584	ag	5	248	59.66	TTCATGAAGGACTTGGGAGAA	58.44	TTCACTGTCGAAGCATATGAAA	-	-	1
EgCSSR-1114	526737667	ct	5	175	59.94	CGATCGCGTACATATCATGG	60.35	GCTGAAAAGATTCAGCATGGA	-	-	2
EgCSSR-1115	526737715	tc	4	188	59.94	CACAGTGGGATATCCTCTCCA	59.25	GCATGAAGACATGGAAGTGC	-	-	1
EgCSSR-1116	526737715	t	13	188	59.94	CACAGTGGGATATCCTCTCCA	59.25	GCATGAAGACATGGAAGTGC	-	-	1
EgCSSR-1117	526737716	ct	11	204	60.71	CCGTCATCCCTTTCACCATA	60.18	GGAAGGAGGAAGACGGAAAG	-	-	1
EgCSSR-1118	526737765	ga	4	192	59.81	TCGAGAAGGTTGCTTGGATT	58.62	AGATCCCACTACCGAAGCAT	-	-	1
EgCSSR-1119	526737778	ac	4	150	59.88	GCAAACAGGCAGCATAACAA	60.8	TGAGAAGGCTGCACGGTATT	-	-	1
EgCSSR-1120	526737780	tcc	4	200	59.72	TTCAAGACCAGCAGCAAGAA	59.96	AAGAGGGTGGACATGGTGAG	-	-	1
EgCSSR-1121	526737789	tc	4	202	60.2	CGATCAGATCAAGGAGGTGAA	60.46	CGAGTGCATATCCCCAAAAG	-	-	18
EgCSSR-1122	526737789	tc	4	202	60.2	GATCGAAAAGGTTGCTTGGA	60.46	CCACTGTCGAAGCATATGGA	-	-	18
EgCSSR-1123	526737789	ag	5	189	60.19	GATCGAAAAGGTTGCTTGGA	59.67	CCACTGTCGAAGCATATGGA	-	-	1
EgCSSR-1124	526737854	tc	4	186	60.21	TTGCTTGGCTTATCCCAGTC	59.65	GATAGATCCCACTGCCGAAG	-	-	1
EgCSSR-1125	526737881	ct	4	212	60.38	GGATGTAGGTGCAAGGTTGG	60.03	GGAGGGTGAATTGGGTTTTT	-	-	1
EgCSSR-1126	526737914	ct	5	188	60.07	TAAGGATGGCTTTTGCAACC	58.99	AAGAAGGATTGTCCGACACC	-	-	2
EgCSSR-1127	526737978	tc	4	225	60.17	TTTGCTGTTGCATCACACATT	58.68	CAACAAAATGCCTGCAAAAT	-	-	1
EgCSSR-1128	526737979	tta	4	147	60.26	CAATGCACTTGGCATTTGAG	59.81	CCAAGGGGCATCACAAGTAT	-	-	1
EgCSSR-1129	526737981	ta	7	209	60	TTCTCCCAGATCCTTCATGG	59.12	GCAAGCATCTCAGAGTTGGA	-	-	1
EgCSSR-1130	526738023	gca	4	192	60.07	CCATGAAAGTAGGCCTCCAA	60.24	TGCTGACACTCTCAACACAGC	-	-	1
EgCSSR-1131	526738034	at	4	195	59.17	TCTTTTACCTCCCACCTTGC	60.59	CTCGGCCTCCTCACCTAAAT	-	-	1
EgCSSR-1132	526738063	ct	4	147	58.6	CCCCTAGTGAGTATGCCACA	59.77	GCCATGGAATTTCTCTCTCG	-	-	1
EgCSSR-1133	526738104	tc	7	188	59.92	CATGCATCCCATTGTTTCAG	60.19	GGAGGGTGAAATGCTCTCAA	101935	Chr11	1
EgCSSR-1134	526738104	ac	4	188	59.92	CATGCATCCCATTGTTTCAG	60.19	GGAGGGTGAAATGCTCTCAA	101949	Chr11	1
EgCSSR-1135	526738258	ga	4	158	59.37	CATGGACCGAACCATGTCTA	59.63	TTCGATCAAATCGAGGAGGT	-	-	46
EgCSSR-1136	526738262	ct	5	192	59.8	CACCTGGATCGGACTGGTAT	59.85	GCTATCTTTCGATAGGCCAAGA	-	-	1
EgCSSR-1137	526738262	ga	4	192	59.8	CACCTGGATCGGACTGGTAT	59.85	GCTATCTTTCGATAGGCCAAGA	-	-	1
EgCSSR-1138	526738266	tc	4	211	60	CCATGAAGGATCTGGGAGAA	59.64	TCTCTCTCTTGAGGTGTTGTCG	-	-	3
EgCSSR-1139	526738273	ct	4	200	60.28	TTGGTGACACCTGCAAAGAA	60.11	CAACAGGCCCAGTTCTCATT	-	-	1
EgCSSR-1140	526738286	gc	6	201	59.84	AACCCTCCAAGTCTCTGCAA	60.09	AGGAGGAGGAGGAGAGCAAG	-	-	4
EgCSSR-1141	526738491	ta	4	248	59.53	TCCCTCAATCCAGCATAAAAA	58.38	TTTTGATTAGGAAAATAAGGCAAA	-	-	1
EgCSSR-1142	526738491	atatt	4	248	59.53	TCCCTCAATCCAGCATAAAAA	58.38	TTTTGATTAGGAAAATAAGGCAAA	-	-	1
EgCSSR-1143	526738491	ta	4	248	59.53	TCCCTCAATCCAGCATAAAAA	58.38	TTTTGATTAGGAAAATAAGGCAAA	-	-	1
EgCSSR-1144	526738491	at	7	211	59.5	TCGAGATCGAAGTCACCTCA	60.13	GAGGGGATTGGAGACCAAAT	-	-	1
EgCSSR-1145	526738520	ct	4	195	59.58	CATTGAGACTGCAGCAGGAC	60.65	CCTGCATTAGGACTCGTTGG	-	-	2
EgCSSR-1146	526738559	ac	4	220	60.11	TTCCCGTACATTCAAGCACA	59.84	TCAGATTTCTGCTGCCATTTT	13052884	Chr8	1
EgCSSR-1147	526738660	ct	4	201	59.78	CCAATGGTTCTCACCTGGAT	59.59	GCTATCTTCCGATAGGCCATAA	-	-	9
EgCSSR-1148	526738661	at	4	175	58.62	TGTGACAATGCTCAAATCCA	59.19	AAGCTTGCACACCTTAGACTCA	-	-	1
EgCSSR-1149	526738800	tg	7	235	60.04	TGTGTGTGTGTGTTTGTGTGTG	59.86	CACTGTCATGCTGCTCCATT	-	-	1
EgCSSR-1150	526738800	tg	8	235	60.04	TGTGTGTGTGTGTTTGTGTGTG	59.86	CACTGTCATGCTGCTCCATT	-	-	1
EgCSSR-1151	526738800	tg	6	173	60.04	TGTGTGTGTGTGTTTGTGTGTG	59.86	CACTGTCATGCTGCTCCATT	-	-	1
EgCSSR-1152	526738800	tg	4	173	60.04	TGTGTGTGTGTGTTTGTGTGTG	59.86	CACTGTCATGCTGCTCCATT	-	-	1
EgCSSR-1153	526738800	ctt	4	235	60.04	TGTGTGTGTGTGTTTGTGTGTG	59.86	CACTGTCATGCTGCTCCATT	-	-	1
EgCSSR-1154	526738986	ca	4	207	59.36	CCTGGGTTGCACATCAAAT	60.03	CTTGGCCATATTGGAGAGGA	-	-	7
EgCSSR-1155	526739074	at	4	200	60.07	TCCCAGCAAGATGTTTAGGG	59.1	AAGTGCTGCACGTTCGATAG	-	-	1
EgCSSR-1156	526739074	tc	5	199	59.82	GGTCTCCAGGCTCCTTTCTT	60.26	TATTGTTGTTGCAGGCCAGA	-	-	1
EgCSSR-1157	526739160	c	12	227	59.04	TGGCACCGAACCACTATAAA	59.87	GCCTAGCTATGCAACCCAAG	-	-	3
EgCSSR-1158	526739269	tc	4	207	58.27	TCAGATCGAGAAGGTGAATACC	58.97	TGAGTGCATATCCCCAAAAA	-	-	1
EgCSSR-1159	526739327	ct	5	178	60.52	AACCCCACTGTCGAAGCATA	58.42	TTGGATTGTCCCAATCTACG	-	-	1
EgCSSR-1160	526739327	ga	4	203	59.53	GCAGATTAGCAAACCCCATC	59.29	TGATCAGATCGAGGAGGTGA	-	-	48
EgCSSR-1161	526739464	ta	4	180	57.44	AAACATAATCCTAAGGACTTCATCA	59.11	TTCAAGTGGGAGTTGTTGGA	-	-	3
EgCSSR-1162	526739485	at	4	295	60.61	TGGCTTCTAGGGCATACATCA	59.68	GATGAGTCCAAGGTGTGCAA	-	-	2
EgCSSR-1163	526739608	at	6	175	59.81	CCACATCCATGGACAAACAG	59.71	GTGCATGCCTGCATGAGTAT	-	-	1
EgCSSR-1164	526739627	ga	4	183	59.85	AGATCCCACTGCTGAAGCATA	60.21	TTGCTTGGCTTATCCCAGTC	-	-	1
EgCSSR-1165	526739801	tc	4	194	59.61	GATACCGTGCTGAAGTGGTTC	59.13	CCCTAGTGAGTATGCCACGTT	-	-	1
EgCSSR-1166	526739832	ga	7	205	59.53	ATACGTCCCCATGTTGTTCC	59.88	TCCCTCTCTCTCTCCCTTCC	-	-	2
EgCSSR-1167	526739907	ct	4	196	59.76	GCATACATGATAGATCCCACTGTC	59.93	GGTTGCTTGGATTGTCCCTA	-	-	4
EgCSSR-1168	526740057	tc	4	195	60.41	AGGATTTGGGAGAAGCATCC	59.82	CCACTGCTGAAGCATATGGA	-	-	71
EgCSSR-1169	526740084	tc	4	180	59.86	ATAGATCCCATGGCCGAAG	59.87	TGGGTTATCCCAATCCACAT	-	-	3
EgCSSR-1170	526740084	ag	4	180	59.86	ATAGATCCCATGGCCGAAG	59.87	TGGGTTATCCCAATCCACAT	-	-	3
EgCSSR-1171	526740088	ac	4	200	59.29	ATCATTCCCAATCAGGAGGA	59.99	TGATCACAAGGTCTGCAAGC	-	-	2
EgCSSR-1172	526740215	tca	5	202	57.87	TGTTTCAGTCCTTGCACAAA	60.23	GCCTTCAACTGGAAAGGTCA	-	-	2
EgCSSR-1173	526740316	tg	6	202	60.23	GGCTGACCTGCATCAAGAAT	58.9	TTGAAAATGCTGGAAAGTGC	-	-	3
EgCSSR-1174	526740371	tc	4	203	59.78	TCGATTAGATCGAGGAGGTGA	60.14	TCAAATGCATATCCCCAAAAA	4490614	Chr11	2
EgCSSR-1175	526740377	at	4	234	59.7	GGATCGATCACCATCCTCAT	58.24	AAAAGCCAATATGGCTGACA	4437682	Chr11	1
EgCSSR-1176	526740378	tc	4	204	59.78	TCGATTAGATCGAGGAGGTGA	60.14	TCAAATGCATATCCCCAAAAA	4433469	Chr11	2
EgCSSR-1177	526740465	ct	5	222	59.71	TGAGTATGCCACGTCCAGTC	60.02	TGGATTATCCCAATCCACGTA	-	-	3
EgCSSR-1178	526740465	ga	4	222	59.71	TGAGTATGCCACGTCCAGTC	60.02	TGGATTATCCCAATCCACGTA	-	-	3
EgCSSR-1179	526740608	ag	5	238	59.21	TTCTCGAAGAGGGATTGTCC	59.91	CACCATAAACAAGCCACTGGT	-	-	1
EgCSSR-1180	526740769	ga	4	191	59.53	GAAGGTTGCTTGGATTGTCC	59.08	TGATAGATCCCACTGCCAAA	-	-	4
EgCSSR-1181	526740813	at	4	242	59.99	ACCCTGGAGGCTTTACCAGT	59.97	CTCAGCGCATGTAGGATTCA	-	-	1
EgCSSR-1182	526740819	tc	4	192	60.19	TGAGATTTGGGAGAGATTCAAGA	60.01	GAAGGGGGAAGAGGAAGATG	-	-	1
EgCSSR-1183	526740835	ag	5	201	59.83	GCAGGATACGGCGAAGATAG	59.06	ACGGTAAGGATTTGGACAGC	-	-	1
EgCSSR-1184	526740935	agc	7	198	59.91	AGCATAAGCCATGGGGTTC	59.6	CACCTCGATGTTGTCGTTGT	-	-	2
EgCSSR-1185	526740944	ga	4	214	60.83	CGCTCTCTCTCTTGAGGAGTTG	60.04	CCATGAAGGACTTGGGAGAA	-	-	1
EgCSSR-1186	526740998	ga	4	192	59.67	TCCAGAAGGTTGCTTGGATT	59.69	AGATCCCACTGTCGAAGCAT	-	-	3
EgCSSR-1187	526741015	ag	5	246	59.86	CCATGAAGGATTTGGGAGAA	59.67	CCACTGTCGAAGCATATGGA	9547358	Chr6	120
EgCSSR-1188	526741033	ac	4	200	60.24	CCAAATACCATGCACAGGTTC	60.38	ACCTGGTTGGACCATAAGCA	9390603	Chr6	1
EgCSSR-1189	526741038	ta	4	295	60.4	TGGATGCGGAAAATCCTTTA	60.45	TAAAGCCCCAAGCCACAATA	9339484	Chr6	1
EgCSSR-1190	526741062	at	5	155	60.18	ACACACACACGCACACACAC	59.69	TGCACACACACACAGACATACA	-	-	7
EgCSSR-1191	526741062	at	6	185	60.18	ACACACACACGCACACACAC	59.69	TGCACACACACACAGACATACA	-	-	7
EgCSSR-1192	526741062	at	4	185	60.18	ACACACACACGCACACACAC	59.69	TGCACACACACACAGACATACA	-	-	7
EgCSSR-1193	526741062	ta	4	185	60.18	ACACACACACGCACACACAC	59.69	TGCACACACACACAGACATACA	-	-	7
EgCSSR-1194	526741062	ta	4	185	60.18	ACACACACACGCACACACAC	59.69	TGCACACACACACAGACATACA	-	-	7
EgCSSR-1195	526741062	ta	5	185	60.18	ACACACACACGCACACACAC	59.69	TGCACACACACACAGACATACA	-	-	7
EgCSSR-1196	526741192	tc	4	183	60.21	TTGCTTGGCTTATCCCAGTC	59.69	AGATCCCACTGTCGAAGCAT	-	-	2
EgCSSR-1197	526741192	ag	5	183	60.21	TTGCTTGGCTTATCCCAGTC	59.69	AGATCCCACTGTCGAAGCAT	-	-	2
EgCSSR-1198	526741239	ct	5	192	59.47	CCCTAATGAGTATGCCACGTC	59.65	CTGAAATGGTTCAGCATGGA	-	-	1
EgCSSR-1199	526741331	at	5	220	60.59	GTGGCCATGTTGAAATCCAT	59.9	TGTTCCAACTCTGAGGTGCTT	-	-	1
EgCSSR-1200	526741368	ct	8	191	59.38	TGGGATGGAGGTGTCCTAGT	59.7	GGAAAGAAAGGAAGGTAGAAGAAAA	-	-	2
EgCSSR-1201	526741380	ct	7	200	59.19	GGACTGAAGAGAAAAAGAGCAAA	59.91	AAAAGGTTTCACTGCAAGCAA	-	-	1
EgCSSR-1202	526741465	ca	4	200	60.69	AGCCTTGGAGACACCAAACA	60.22	TCTCATAAATGCACCCAGCA	-	-	1
EgCSSR-1203	526741466	ga	10	204	59.68	TTAAATCGGCAAGGATTGCT	60.1	ATGGCATGCATTGCAACTAA	-	-	2
EgCSSR-1204	526741466	gga	4	204	59.68	TTAAATCGGCAAGGATTGCT	60.1	ATGGCATGCATTGCAACTAA	-	-	2
EgCSSR-1205	526741466	ga	4	203	59.68	TTAAATCGGCAAGGATTGCT	60.1	ATGGCATGCATTGCAACTAA	-	-	2
EgCSSR-1206	526741553	gt	4	198	59.04	TTGGCACCGAACCACTATAA	60.91	GGGGGTGAATTGGGTTTCTA	-	-	40
EgCSSR-1207	526741616	ga	4	201	60.18	AGTAAGTGCTTGGGGTGTGC	60.59	CTTGGAGGAGGTCGAGGATT	-	-	2
EgCSSR-1208	526741616	at	4	171	60.1	CCAAGGGTCTGAGGAAAAGTC	59.83	CAGATGTTTGGAGTGCAGGA	-	-	1
EgCSSR-1209	526741616	ct	4	213	59.51	GGACATCTCCTATGCCGAAC	60.14	TTTGCAGGCAGATATTGACAAC	-	-	1
EgCSSR-1210	526741650	gt	4	198	59.04	TTGGCACCGAACCACTATAA	60.91	GGGGGTGAATTGGGTTTCTA	-	-	40
EgCSSR-1211	526741684	tc	4	199	60.3	CTTGGGGAACAATTCCCTCT	59.86	CTTGAGATCGAACAACGAAGG	-	-	2
EgCSSR-1212	526741684	tc	4	199	60.3	GCATAGGCGAAACTCTCTGC	59.86	TGTTGATGCTGCTGTCCAAT	-	-	2
EgCSSR-1213	526741748	ga	4	197	59.81	CCAGGGTTTGCCATGTATCT	60.62	CAAACCGATTGGAACACCAT	-	-	1
EgCSSR-1214	526741922	t	12	228	59.97	TTGGCATCCACACTGATGTT	60.22	TGCAGGTGAATAGCCATGAA	-	-	2
EgCSSR-1215	526742025	ta	4	195	59.28	ACCTCAGCCAGAAGGATTTG	59.61	AAGACAATGGCACTCCCACTA	-	-	1
EgCSSR-1216	526742259	tg	11	201	59.69	CAACTCCAAACCTTGCATGA	59.8	CATGCATCTTGCACTAACACAA	-	-	2
EgCSSR-1217	526742259	tg	4	182	59.69	CAACTCCAAACCTTGCATGA	59.8	CATGCATCTTGCACTAACACAA	-	-	2
EgCSSR-1218	526742259	ca	4	183	59.69	CAACTCCAAACCTTGCATGA	59.8	CATGCATCTTGCACTAACACAA	-	-	2
EgCSSR-1219	526742259	ga	6	201	59.69	CAACTCCAAACCTTGCATGA	59.8	CATGCATCTTGCACTAACACAA	-	-	2
EgCSSR-1220	526742265	c	12	198	60.23	TGAAGAAGGTTTCCCACAGC	60.23	GGAACATCAGCTCCAGCAAT	-	-	2
EgCSSR-1221	526742330	at	4	234	59.7	GGATCGATCACCATCCTCAT	58.33	AGAAGCCAATATGGCTGACA	-	-	5
EgCSSR-1222	526742510	tc	15	260	60.17	GGGAAATTTTGCATGGTTTG	60.31	GGAGCAAAATGGGAACAATG	-	-	2
EgCSSR-1223	526742563	ga	4	208	58.82	TCTCTCTCTTGAGGAGTTGTCG	58.6	ATGCAGGATTTGGGAGAAGT	-	-	1
EgCSSR-1224	526742663	ct	4	209	60.07	ACCCCATTGCTTCTTCTCCT	60.05	TCAGCCATTTTCCTCCAAAC	-	-	1
EgCSSR-1225	526742722	at	4	228	59.15	TGTGACAATGCTCAAGTCCAT	60.03	GCTTGCACACTTTGGACTCA	-	-	2
EgCSSR-1226	526742723	tc	4	242	59.43	GAAGCACTTGGGAGAAGCAT	59.67	CCACTGTCGAAGCATATGGA	-	-	1
EgCSSR-1227	526742781	at	4	223	60	CATCGGTCAAGTTGTGGTTG	59.67	GGGCACATCTTTTTGGAGAG	-	-	1
EgCSSR-1228	526742875	a	18	210	60.13	GGGAATGGGAAAGAGACCAT	60.26	ATGGCCAACAAGAGCAAGAC	-	-	1
EgCSSR-1229	526742880	gga	6	194	60.56	AAACCAAGATGGTCGGGATT	59.89	CAAAACCATGGCCTCCAC	-	-	2
EgCSSR-1230	526742889	ga	4	201	59.65	TGGTAACAGCAGTCTCTGCAA	59.86	TTCTTCCAGGATGGGATGAC	-	-	4
EgCSSR-1231	526742889	tc	4	201	59.65	TGGTAACAGCAGTCTCTGCAA	59.86	TTCTTCCAGGATGGGATGAC	-	-	4
EgCSSR-1232	526742889	ctc	4	191	59.48	GCTCTGGGTTAATGCTTGCT	60.11	CATGCTCCTGTCATTTGGTG	-	-	2
EgCSSR-1233	526743055	at	4	183	60.32	GCTTGGGATAAAACGGTCCT	60.87	GAAGCCAATGCCTCCTCTCT	-	-	1
EgCSSR-1234	526743089	ct	4	206	60.91	TGAAGGACTTGGGAGAAGCA	59.06	TCTCTCCTCAGAAGTTGTTGGA	-	-	2
EgCSSR-1235	526743145	ta	4	237	59.64	GCCTCCCCTCTCTCTCTCTC	60.62	TGCACACACACACACACATACA	-	-	24
EgCSSR-1236	526743145	tgta	5	237	59.64	GCCTCCCCTCTCTCTCTCTC	60.62	TGCACACACACACACACATACA	-	-	24
EgCSSR-1237	526743145	ca	5	237	59.64	GCCTCCCCTCTCTCTCTCTC	60.62	TGCACACACACACACACATACA	-	-	24
EgCSSR-1238	526743145	at	5	237	59.64	GCCTCCCCTCTCTCTCTCTC	60.62	TGCACACACACACACACATACA	-	-	24
EgCSSR-1239	526743145	at	13	237	59.64	GCCTCCCCTCTCTCTCTCTC	60.62	TGCACACACACACACACATACA	-	-	24
EgCSSR-1240	526743145	at	5	237	59.64	GCCTCCCCTCTCTCTCTCTC	60.62	TGCACACACACACACACATACA	-	-	24
EgCSSR-1241	526743145	ca	7	132	57.33	TGTATGTGTGTGTGTGTGTGC	57.35	TGTATGTTTGTGTGTGTGTGTGT	-	-	74
EgCSSR-1242	526743145	at	6	136	57.33	TGTATGTGTGTGTGTGTGTGC	60.58	TGTATGTATGTTTGTGTGTGTGTGTG	-	-	49
EgCSSR-1243	526743168	ga	4	149	59.68	TCGAACCATGTCCAACAGAG	57.72	GATCAGATCGAGGAGGTGAA	-	-	62
EgCSSR-1244	526743264	ag	4	272	59.94	CCATGCAGGGAGAGAAGAAG	59.63	CGATCATGCATCCTGGTAGA	-	-	1
EgCSSR-1245	526743320	ct	5	234	59.91	CACCATAAACAAGCCACTGGT	59.06	TGAAGAGGGATTGTCCAACA	-	-	2
EgCSSR-1246	526743383	ga	5	212	58.67	CCATATTGCCAAAAGCAAAA	59.48	GCGCTTTAGGCCAAAGATAA	-	-	1
EgCSSR-1247	526743383	ta	5	212	58.67	CCATATTGCCAAAAGCAAAA	59.48	GCGCTTTAGGCCAAAGATAA	-	-	1
EgCSSR-1248	526743499	cgc	4	221	59.96	GCTCCTGCAACATCTTCTCC	61.12	ATACTCCTCCTCGGCCTTGA	-	-	3
EgCSSR-1249	526743505	ct	4	193	60.42	GTTCTCACGCGGATCAGACT	59.78	TCTTCCGATAGGCCAAAGAA	-	-	19
EgCSSR-1250	526743505	ag	4	193	60.42	GTTCTCACGCGGATCAGACT	59.78	TCTTCCGATAGGCCAAAGAA	-	-	19
EgCSSR-1251	526743554	tg	5	201	59.39	GAGATCGCTTAGGGAGTGGA	60.67	GGGTGGGTGAATTGGGTTAT	-	-	1
EgCSSR-1252	526743605	gtat	6	197	61.09	CACACACACACACACCCACA	60.64	ATCGTGCACTTTGGAAAGGA	-	-	17
EgCSSR-1253	526743614	at	4	207	58.62	CTCTGTGATGATCCGTCGAT	61.08	GCCAATCTTGGCTGACACAT	-	-	1
EgCSSR-1254	526743634	ta	4	188	58.69	AGTCCAAAGGACTTCATCACAA	58.65	TTGGCTTTAGTCCAAGTGAGAG	-	-	2
EgCSSR-1255	526743646	ct	5	231	59.56	ACTGCCGAAGCATATGGAAT	60.58	TGGGAGAAGCTTCCTACATCC	-	-	7
EgCSSR-1256	526743646	ga	4	231	59.56	ACTGCCGAAGCATATGGAAT	60.58	TGGGAGAAGCTTCCTACATCC	-	-	7
EgCSSR-1257	526743662	ag	4	203	60.21	GCCTCGTTTGGCATAAAGAA	60.64	TTTGTTTAGGCGGAGCATGT	-	-	2
EgCSSR-1258	526743690	ac	4	218	60.79	CAGCTATGCAACCCAAGAGG	59.04	TGGCACCGAACCACTATAAA	-	-	14
EgCSSR-1259	526743729	ta	4	179	59.71	CTGTGACAATGCTCAAATCCA	60.03	TTGAAGCTTGCACACTTTGG	-	-	1
EgCSSR-1260	526743931	ta	5	201	60.4	TCACCGAACCAGTTTCATTGT	59.88	AGCACTTGAATGCGTTCCTT	-	-	1
EgCSSR-1261	526743931	tcc	5	194	60.1	CCATGGCGATGACCTCTACT	60	GTTCTTGGGGAATTGGGATT	-	-	2
EgCSSR-1262	526744001	ca	4	204	59.69	TTAGCCTGCACATCAAATGG	59.08	TGGCCATATTGGAGAAGACA	-	-	5
EgCSSR-1263	526744004	gt	4	222	59.99	TGATCACAAGGTCTGCAAGC	60.35	ACCGATGTCAGCATGGAAAT	-	-	1
EgCSSR-1264	526744004	tg	4	222	59.99	TGATCACAAGGTCTGCAAGC	60.35	ACCGATGTCAGCATGGAAAT	-	-	1
EgCSSR-1265	526744024	ct	4	177	59.69	AGATCCCACTGTCGAAGCAT	60.78	GGACTGTCCCAATCCACGTA	-	-	2
EgCSSR-1266	526744061	ga	4	243	59.56	ACTGCCGAAGCATATGGAAT	60	CCATGAAGGATCTGGGAGAA	-	-	106
EgCSSR-1267	526744090	tg	4	236	58.62	AATCATCGATCAGCCATCTG	60.13	TGCTGGGTTGCCACTACATA	-	-	3
EgCSSR-1268	526744200	at	4	218	59.47	ACTGCCACGAAGTTGTCTCA	58.72	GGATAACAACCAGCGAGTCA	-	-	2
EgCSSR-1269	526744222	ag	4	196	59.83	CTGAAGTGGTTCAGCATGGA	58.6	CCCCTAGTGAGTATGCCACA	-	-	5
EgCSSR-1270	526744222	tc	4	207	59.29	TGATCAGATCGAGGAGGTGA	59.67	TCCCCAAAAGGATATTGGTAGA	-	-	2
EgCSSR-1271	526744229	a	13	223	60.16	TCACAAAAGCTGTTTTTATCTGGA	59.87	TAGGCCAAGTGCCTATGCTT	-	-	1
EgCSSR-1272	526744323	ctc	4	205	60.9	TGGCTCGGTCTCTCCATCTA	60.37	CGGCCAGCCAGTCTCTATTA	-	-	1
EgCSSR-1273	526744414	at	10	233	59.98	CTGCGACAAGTCTTCCATCA	60.5	TTTGGCCACCAAGTAAGCAT	-	-	1
EgCSSR-1274	526744430	at	4	183	58.76	TGCATTTTTCACATCTCCAAG	60.47	TTACATTCAGGGCCAGCATT	-	-	1
EgCSSR-1275	526744435	at	4	207	59.98	GATATGTGGCTGCAAGAGCA	59.89	ATGGCCTGGACAATGATCTC	-	-	1
EgCSSR-1276	526744461	ga	5	200	60.52	GGTCGATGGTGTGGTATGGT	59.88	TCTCTCTCCCTCCCTTCCTC	-	-	2
EgCSSR-1277	526744461	ga	5	200	60.52	GGTCGATGGTGTGGTATGGT	59.88	TCTCTCTCCCTCCCTTCCTC	-	-	2
EgCSSR-1278	526744499	at	4	235	59.15	AAGCCAATATGGCTGACACA	59.02	TCAGATCAATCACCATCCTCA	-	-	1
EgCSSR-1279	526744581	ct	5	197	58.6	CCCCTAGTGAGTATGCCACA	60.94	GCTGAAGAGGTTCAGCATGG	-	-	5
EgCSSR-1280	526744581	ga	4	220	59.58	CCCATACGCTCTCTCTCTTGA	60	CCATGAAGGATCTGGGAGAA	-	-	2
EgCSSR-1281	526744584	ta	4	190	59.25	TCTGAAATCTTTTGCCACCA	59.98	CGACTCTGACAAATGGCTCA	-	-	1
EgCSSR-1282	526744647	ca	4	206	59.76	GGGGGTGAATTGGGTTTTAT	60.26	TGCTTGAGGAGTGGATGTAGG	-	-	2
EgCSSR-1283	526744780	at	4	231	59.7	GGATCGATCACCATCCTCAT	59.15	AAGCCAATATGGCTGACACA	-	-	30
EgCSSR-1284	526744791	ta	4	227	60.54	AGCAAGCATCTCGAAGTTGG	60	TTCTCCCAGATCCTTCATGG	-	-	2
EgCSSR-1285	526744791	tc	4	208	60	CCATGAAGGATCTGGGAGAA	60.38	TCTCTCTTGAGGGGTTGTCG	-	-	58
EgCSSR-1286	526744995	ga	4	203	58.97	TCAAGTGCATATCCCCAAAA	60.2	CGATCAGATCAAGGAGGTGAA	-	-	54
EgCSSR-1287	526745023	tc	5	197	61.65	CGGGTATCGACACCAGCTC	59.49	GACCCTGATCCCTGACAGAC	-	-	1
EgCSSR-1288	526745026	ca	4	201	60.21	TGGCCTGCACATCAAATG	59.51	GCCATATTGGAGAGGACAGG	-	-	5
EgCSSR-1289	526745027	at	4	174	59.08	AAAAGGCTGCAAAGAGATAAGG	59.43	GGTTGTTTTCATCCTCCCTCT	-	-	1
EgCSSR-1290	526745027	t	12	187	59.72	TGGATTGTAGCAGCATCCTTT	60.02	TTTTGTCTGTTTCAATTTTCTGGA	-	-	1
EgCSSR-1291	526745027	tc	7	222	59.55	AACCAGAGGTTCTGGGTTCA	59.76	GGCATGATGGGATGAACTTT	-	-	2
EgCSSR-1292	526745032	ct	4	211	59.96	CAAGCTTCTTCTTGGGATGC	59.79	CTCAAATCCGTGGTTCCATT	-	-	1
EgCSSR-1293	526745032	ggt	4	200	59.89	GTTGGGCGGGTAGAGGAT	60.2	AAAGAGATGCGGCGATAATG	-	-	1
EgCSSR-1294	526745033	at	4	277	59.11	TCCAAGTGGGAGTTGTTGAA	60.03	ATGGCACACAACGACCTACA	-	-	9
EgCSSR-1295	526745082	tc	4	183	60.21	TTGCTTGGCTTATCCCAGTC	58.62	AGATCCCACTACCGAAGCAT	-	-	1
EgCSSR-1296	526745082	ag	5	183	60.21	TTGCTTGGCTTATCCCAGTC	58.62	AGATCCCACTACCGAAGCAT	-	-	1
EgCSSR-1297	526745112	ct	5	239	59.83	CACTGCCGAAGCATATGAAA	59.8	AGGACTTGGGAGAAGCATCA	-	-	1
EgCSSR-1298	526745112	ga	4	239	59.83	CACTGCCGAAGCATATGAAA	59.8	AGGACTTGGGAGAAGCATCA	-	-	1
EgCSSR-1299	526745118	at	4	205	59.81	CTGCCATGATCCCCAATC	60.01	TTGCAGATTTTGCTTGCTTTT	-	-	1
EgCSSR-1300	526745191	ca	4	146	59.92	CATTCGGCCTATCTGGACAT	59.03	ATCATCGATCAGCCATTTGA	-	-	1
EgCSSR-1301	526745526	ag	6	197	59.65	CTGAAATGGTTCAGCATGGA	59.63	CCCTAGTGAGTATGCCACGTC	-	-	3
EgCSSR-1302	526745558	at	4	186	59.91	TCATCAGCCTCATCATCTGC	60.01	TGTGGACAAATTTGGTGAAGAG	-	-	2
EgCSSR-1303	526745578	tc	4	213	58.94	CGACCTATCGAGGTATGGGTA	60.09	GGTGTTCCAGAAGGAGTCCA	-	-	2
EgCSSR-1304	526745579	ag	4	201	59.57	TGAGCTATTGCCTCGTTCAA	59.86	TGATGCTCGACCACGACTAC	-	-	21
EgCSSR-1305	526745603	tc	5	189	60.37	GGGTTGCCGACTTCACTTAAT	60.19	GGGGAGAGGGAGAACAAGAG	-	-	1
EgCSSR-1306	526745698	ag	4	202	59.95	CATATGCACCAAGCCATTTG	60.2	GTGGTAGTGGGAATGCCATC	-	-	1
EgCSSR-1307	526745706	tc	4	218	60.03	AGGGTTCCCAAAACCAAATC	59.93	GCTGCAGCTAGCCAGAGTTT	-	-	1
EgCSSR-1308	526745706	ctg	5	217	60.96	GAGCTTGATGTCGCAGTTCC	60.62	GGTATCGAACTCGCTGATGG	-	-	1
EgCSSR-1309	526745706	gga	8	232	60.62	CCATCAGCGAGTTCGATACC	59.03	CACCTCGTATATGCCCTCCT	-	-	2
EgCSSR-1310	526745709	gag	6	228	60.74	CACCTGGATCGCACAGTGTA	59.3	GACCGTCGAGGAGATCTACAA	-	-	1
EgCSSR-1311	526745741	ct	7	203	59.62	ACACCTTTTGTGACCCTGCT	59.9	AGCCTGCAACTGACAATGTG	-	-	2
EgCSSR-1312	526745809	aat	4	219	60.29	CCTCGGCCGAAATAGAGAA	59.88	TGCTGTTGTTTTTGGAGACG	-	-	2
EgCSSR-1313	526745809	ag	6	217	59.79	TCGGCCGAAATAGAGAAAAA	59.88	TGCTGTTGTTTTTGGAGACG	-	-	2
EgCSSR-1314	526745809	ga	5	217	59.79	TCGGCCGAAATAGAGAAAAA	59.88	TGCTGTTGTTTTTGGAGACG	-	-	2
EgCSSR-1315	526745809	gca	4	217	59.79	TCGGCCGAAATAGAGAAAAA	59.88	TGCTGTTGTTTTTGGAGACG	-	-	2
EgCSSR-1316	526745809	tcc	4	206	59.88	CGTCTCCAAAAACAACAGCA	60.49	GAGCTCTCCACCTCCTCCTC	-	-	1
EgCSSR-1317	526745809	gga	4	206	59.88	CGTCTCCAAAAACAACAGCA	60.49	GAGCTCTCCACCTCCTCCTC	-	-	1
EgCSSR-1318	526745851	ag	5	256	60.41	AGGATTTGGGAGAAGCATCC	60.01	GCGTACATGACAGATCCCACT	-	-	9
EgCSSR-1319	526745873	ga	5	194	59.47	AGCGATTATGCAAACAGCAA	60.01	GTGCGAGCTTAAGGAACTGG	-	-	1
EgCSSR-1320	526746154	ga	4	198	60.13	TGCTGGGTTGCCACTACATA	59.72	TTGTGTGTGACCCCATAGATTC	-	-	28
EgCSSR-1321	526746225	ca	4	203	60.55	ACTGGCATGCACATCAAATG	59.51	GCCATATTGGAGAGGACAGG	-	-	1
EgCSSR-1322	526746301	ga	5	181	59.89	GCTTGGACTATCCCAATCCA	59.69	AGATCCCACTGTCGAAGCAT	-	-	80
EgCSSR-1323	526746394	tc	4	182	59.87	GGGCTTGCTCTACTGGTCAC	58.88	AAAAGGGAAATGGTCTGTGG	-	-	1
EgCSSR-1324	526746448	gt	4	190	58.75	GACAGGATCAGAGCCATTCA	60.35	GTGGGCATGGAAGAGAGAGA	-	-	2
EgCSSR-1325	526746658	tg	5	168	60	GAGGTGCACCGAACCACTAT	58.48	GGGGGTGAATTGGGTTATTA	-	-	18
EgCSSR-1326	526746700	at	4	241	60.81	GAAGCCAATCTGGCTGACAC	59.89	GGATCGATCACCGTCTTCAT	-	-	13
EgCSSR-1327	526746794	tg	4	200	59.51	GCCATATTGGAGAGGACAGG	60.21	TGGCCTGCACATCAAATG	-	-	5
EgCSSR-1328	526747072	ga	4	208	58.82	TCTCTCTCTTGAGGAGTTGTCG	58.42	TGAAGGAATTGGAAGAAGCA	-	-	6
EgCSSR-1329	526747088	gca	4	199	60.05	GGGTGTTCCCGGAGTTTTAT	60.31	GACGTCACCTTCCACAGCTT	-	-	1
EgCSSR-1330	526747168	ac	4	200	60.91	GGGGGTGAATTGGGTTTCTA	59.72	GGTTGGCACCAAACCACTAT	-	-	8
EgCSSR-1331	526747213	ct	4	231	60.21	AGGCCAAGCTTTTCCAGAAT	59.55	TCCATGGCTGTAAGGGAGTT	-	-	1
EgCSSR-1332	526747254	a	12	201	58.03	GCACCTAAAAACCTGCTTGA	59.88	TCTGTATCCAATCAACAATGTGC	-	-	1
EgCSSR-1333	526747254	ata	6	201	58.03	GCACCTAAAAACCTGCTTGA	59.88	TCTGTATCCAATCAACAATGTGC	-	-	1
EgCSSR-1334	526747254	gga	4	213	59.75	AAGCTCTGGACGAAGCTGAC	60.09	TCTCTACCTCGGCTCCAAGA	-	-	1
EgCSSR-1335	526747400	ac	4	216	60.91	GGGGGTGAATTGGGTTTCTA	60.03	GTGGACGTAGGTGCAAGGTT	-	-	7
EgCSSR-1336	526747410	ca	4	217	60.17	TCGATCGCCAATTAGAAAGG	60.89	GCAACATGTGCTAGCATGTCA	-	-	3
EgCSSR-1337	526747490	ga	4	238	60.43	CCATGCTCCTGATCCAAATC	60.13	GGCTGGGTTGGCAGTACTTA	-	-	1
EgCSSR-1338	526747492	gag	4	189	60.5	GGGAAGACTGGTGGAGGAGT	60.03	ACAACCTTAACCACGCCAAG	-	-	1
EgCSSR-1339	526747506	tg	4	194	60.13	CGATTCAAGTGCAAAGCTGA	60.03	CAGCATCCTCCTCCATTCAT	-	-	1
EgCSSR-1340	526747582	ct	5	211	59.71	GCCACATCTGGTCTCGTACA	59.22	TGTCCCAATCCACGTACATC	-	-	12
EgCSSR-1341	526747658	ag	5	174	59.15	TGGATTGTCTCAGTCCACGTA	59.29	TCCACTGTCGAAGCATATGAA	-	-	1
EgCSSR-1342	526747669	ag	5	191	60.21	TCAAGGGGCACTATTCTTGC	59.68	GGACAGTTCCTCCTCCAGTG	-	-	1
EgCSSR-1343	526747760	ga	4	202	60.81	TGAGGTGTTGTTGGACAATCC	60	CCATGAAGGATCTGGGAGAA	-	-	1
EgCSSR-1344	526747806	ag	4	206	60.05	GGTTTGAGCCCATCAAAGAA	60.43	ATCACCACTTGGGCACAGTT	-	-	7
EgCSSR-1345	526747826	ag	4	200	59.56	CTCGATGAGAGCCTCCACTT	60.16	GGCGACTCACACAAAAAGGT	-	-	2
EgCSSR-1346	526747961	tc	4	182	59.93	TGCTTGGTTTATCCCAGTCC	59.69	AGATCCCACTGTCGAAGCAT	-	-	2
EgCSSR-1347	526747961	ag	5	182	59.93	TGCTTGGTTTATCCCAGTCC	59.69	AGATCCCACTGTCGAAGCAT	-	-	2
EgCSSR-1348	526748033	ag	5	247	59.86	CCATGAAGGATTTGGGAGAA	59.97	CCCACTACCGAAGCATATGAA	-	-	28
EgCSSR-1349	526748062	at	4	294	59.65	TCTAGATCGATCACCATCCTCA	58.49	GAAGCCAATATGGTTGACACA	-	-	1
EgCSSR-1350	526748067	tc	4	200	59.91	TGAAGTTTTGGCAGCTTGTTT	60.25	CAGACCACCCCTTAGAGCAA	-	-	1
EgCSSR-1351	526748076	ta	4	201	60.05	CCTTCCCCTTTCTCGTTTTC	60.28	TCCTTGAAACCCCAAATTGA	-	-	1
EgCSSR-1352	526748078	ag	4	191	59.82	ACACAACCATGACCCTCCTC	59.93	GCATCCCCTTCACAATCACT	-	-	1
EgCSSR-1353	526748099	ct	5	196	60.39	CCCCTAGTGAGTATGCCACCT	60.14	CTGAAGCAGTTCAGCATGGA	-	-	1
EgCSSR-1354	526748116	ct	4	175	59.98	AGATCTCACTGCCGAAGCAT	58.7	ATTGTCCCAATCCACGTACA	-	-	5
EgCSSR-1355	526748216	at	4	186	59.78	CGGAAAGTCAACTTTTTGCAC	60.76	TGGTGCTTTAGATTCCAGCAA	-	-	2
EgCSSR-1356	526748285	ct	4	188	59.85	AGATCCCACTGCTGAAGCATA	59.53	GAAGGTTGCTTGGATTGTCC	-	-	2
EgCSSR-1357	526748343	ct	5	228	59.84	TCAACAGGCTGACGATTGAC	59.93	GCTTGGGTTGTCCCAATCTA	-	-	2
EgCSSR-1358	526748563	ga	4	220	59.58	CCCATACGCTCTCTCTCTTGA	59.86	CCATGAAGGATTTGGGAGAA	-	-	2
EgCSSR-1359	526748609	t	12	187	59.75	AGACCCATAGGGTGTAAGTGGA	59.17	ATGTTCCAACTCCGAAAAGC	-	-	1
EgCSSR-1360	526748814	ta	4	196	58.76	CCCTAGGATGTAGGATGCTTCT	59.17	AGTTGGAACACGCATTTTGA	-	-	1
EgCSSR-1361	526748822	ac	4	215	59.17	TGACCGATGTCAGCATAAAAA	59.18	GGTCTGCAAGCTGCAAGATA	-	-	1
EgCSSR-1362	526748835	at	4	198	59.77	TGAGGAAAGAGGGGTTCTGA	60.14	AGCTGCACTAGCGGGATCTA	36081585	Chr3	1
EgCSSR-1363	526748840	ct	4	197	59.3	TCTCCCATGTTGAGGTCTAGC	60.43	AAAAAGCTCACCACCAGCAG	35976609	Chr3	2
EgCSSR-1364	526748921	at	4	210	60.03	TTGGCCATATTGGAGAGGAG	60.24	TCCCTGACTTGCACATCAAA	-	-	2
EgCSSR-1365	526748998	at	4	229	59.56	CAGCATATCATTTGGTCGTGA	59.24	TCGTCAGCCTGTTGATGATT	-	-	2
EgCSSR-1366	526749037	tc	4	208	58.97	TGCTTGTATTATCCCAATCGAC	59.02	CGTACATGTCATGGCGTACA	-	-	1
EgCSSR-1367	526749037	ag	6	208	58.97	TGCTTGTATTATCCCAATCGAC	59.02	CGTACATGTCATGGCGTACA	-	-	1
EgCSSR-1368	526749221	ct	5	224	59.95	CCCCTAGTGAATAGGCCACA	59.22	TGTCCCAATCCACGTACATC	-	-	1
EgCSSR-1369	526749289	ct	5	238	59.76	TCACCGTAAACAAGCCACTG	59.79	TCTCCAAGAGGGATTGTCTGA	-	-	1
EgCSSR-1370	526749333	tg	4	199	58.94	GCAACTCACTGTGCTTTGGT	59.74	CCTGTGACTCCTCACAAGGAC	-	-	5
EgCSSR-1371	526749548	tc	4	246	60	CCATGAAGGATCTGGGAGAA	59.67	CCACTGTCGAAGCATATGGA	-	-	63
EgCSSR-1372	526749548	ag	5	246	60	CCATGAAGGATCTGGGAGAA	59.67	CCACTGTCGAAGCATATGGA	-	-	63
EgCSSR-1373	526749575	ct	4	203	59.82	GATTGGCACCGAACCACTAT	58.6	GGGGGTGAATTGGATTTTTA	-	-	6
EgCSSR-1374	526749577	ct	4	201	59.04	TGGCACCGAACCACTATAAA	60.03	GAGGGGTGAATTGGGTTTTT	-	-	19
EgCSSR-1375	526749577	ta	4	201	59.04	TGGCACCGAACCACTATAAA	60.03	GAGGGGTGAATTGGGTTTTT	-	-	19
EgCSSR-1376	526749602	ta	4	204	59.43	TGGAGATCACAAAGTCTGCAA	59.86	TTCCCAATGAGGAGGATGTC	-	-	1
EgCSSR-1377	526749690	ct	4	198	59.93	CACCATCTTTCCTCCGGTAA	59.51	GATGGAGCAAAAGGGAATTG	-	-	1
EgCSSR-1378	526749691	ag	7	203	58.88	TGAAAGAATAGCCAGTTCCAAA	59.88	GCACAAGGCAAACTATGCAA	-	-	1
EgCSSR-1379	526749706	ct	4	204	60.13	ATGGCGACTCACGTAAAAGG	59.56	ATGAGAGCCTCCACTTGAGC	-	-	2
EgCSSR-1380	526749722	ta	4	202	58.97	CAAGGTTCCTCTTCGTTCTTG	58.89	AGCTGCTTTCCTGAATGGAT	-	-	1
EgCSSR-1381	526750068	tc	4	220	60	CCATGAAGGATCTGGGAGAA	59.58	CCCATACGCTCTCTCTCTTGA	-	-	2
EgCSSR-1382	526750249	gt	4	201	59.99	TGATCACAAGGTCTGCAAGC	58.22	TTCTCAATCAGGAGGATGTCA	-	-	1
EgCSSR-1383	526750320	tc	4	192	60.19	CTCCACCTTCCTTCCCTCTC	59.26	CCTTCACCTTCCTCTTCCAA	-	-	1
EgCSSR-1384	526750374	ct	4	197	60.41	AGGATTTGGGAGAAGCATCC	60.21	TTGAGGGGTTGTTGGACAAT	-	-	2
EgCSSR-1385	526750414	tc	4	201	60.02	GCCAATGTACTGCAAGCTGA	60.09	TAGCTTGGAGGAGGCAAGAA	-	-	1
EgCSSR-1386	526750418	ct	4	192	60.37	TTCTTGCTGGACCTTTCTGG	59.4	CCATTTAGTGGTAACCATGCTG	-	-	1
EgCSSR-1387	526750496	ta	4	194	60.25	GCCTCTGAAGCTCATTGCTC	59.61	TGTGGACTGGTTGAGGAACTT	-	-	2
EgCSSR-1388	526750619	tc	4	200	59.48	AGTTGGCACCGAACCACTAT	60.91	GGGGGTGAATTGGGTTTCTA	-	-	33
EgCSSR-1389	526750619	at	4	200	59.48	AGTTGGCACCGAACCACTAT	60.91	GGGGGTGAATTGGGTTTCTA	-	-	33
EgCSSR-1390	526750632	tc	4	228	59.2	TCAGCATGGAGAATTCCAAA	59.06	TTCAATGGTTCTCACCCAGA	-	-	7
EgCSSR-1391	526750691	tg	4	212	60.17	TGAGCCCTATTGCAATCCA	58.06	TCTCACTACCAGACAGAATAGAACC	-	-	1
EgCSSR-1392	526750695	at	4	261	60.55	CACCACCATTGCACAAGAAA	60.65	AGCCTCATGTATGCCATGCT	-	-	1
EgCSSR-1393	526750706	tca	4	201	60.23	TGCACAGTGTAATAAAGGTGCTG	59.96	GCTGCCCATAATGTCAACCT	-	-	2
EgCSSR-1394	526750706	t	13	201	60.23	TGCACAGTGTAATAAAGGTGCTG	59.96	GCTGCCCATAATGTCAACCT	-	-	2
EgCSSR-1395	526750706	tg	4	201	60.23	TGCACAGTGTAATAAAGGTGCTG	59.96	GCTGCCCATAATGTCAACCT	-	-	2
EgCSSR-1396	526750706	at	4	201	60.23	TGCACAGTGTAATAAAGGTGCTG	59.96	GCTGCCCATAATGTCAACCT	-	-	2
EgCSSR-1397	526750706	gt	4	223	60.37	CCTGCAGAAACCTCTTTCCA	58.04	GCTGATTACAAGTTTGGCTCA	-	-	1
EgCSSR-1398	526750731	ga	5	199	60.04	AGACAAAGGGAAGGGAAGGA	60.66	GGGTCGTTCGTGAGAAGATG	-	-	1
EgCSSR-1399	526750766	at	5	242	58.57	CCAACTACTCGTTCCATCCA	59.52	TGTGTTTGTGTGTGTGTGTGTG	26407736	Chr2	3
EgCSSR-1400	526750766	ac	6	187	58.57	CCAACTACTCGTTCCATCCA	59.52	ATGTGCGTGTGTGTGTGTGT	26407589	Chr2	3
EgCSSR-1401	526750766	at	9	187	58.57	CCAACTACTCGTTCCATCCA	59.52	ATGTGCGTGTGTGTGTGTGT	26407634	Chr2	3
EgCSSR-1402	526750766	at	5	242	58.57	CCAACTACTCGTTCCATCCA	59.52	ATGTGCGTGTGTGTGTGTGT	26407654	Chr2	3
EgCSSR-1403	526750766	atac	4	187	58.57	CCAACTACTCGTTCCATCCA	59.52	ATGTGCGTGTGTGTGTGTGT	26407686	Chr2	3
EgCSSR-1404	526750766	at	5	242	58.57	CCAACTACTCGTTCCATCCA	59.52	ATGTGCGTGTGTGTGTGTGT	26407704	Chr2	3
EgCSSR-1405	526750766	ac	7	242	58.57	CCAACTACTCGTTCCATCCA	60.04	TGTGTTTGTGTGTGTGTGTGTG	26407718	Chr2	2
EgCSSR-1406	526750869	ca	4	279	57.5	ACTTAGCAGCAATCATTATGGAC	59.8	GAATTTGGCATGAGGGTGTT	-	-	3
EgCSSR-1407	526750893	a	13	245	60.1	CTGCCACAGGGAAAATGTG	59.47	GCTAGATAGCCCAGTAAGCAATG	-	-	1
EgCSSR-1408	526750896	ct	6	201	59.48	TACATGATCGATCCCACTGC	60.23	TCAAAGAGGTTGCTTGGATTG	-	-	10
EgCSSR-1409	526750971	gga	6	199	60.03	TGCCCCTATTCTCCTTTCCT	60.15	CTCCTCCTCATCCCCTTCTC	-	-	1
EgCSSR-1410	526750971	gag	4	199	60.03	TGCCCCTATTCTCCTTTCCT	60.15	CTCCTCCTCATCCCCTTCTC	-	-	1
EgCSSR-1411	526750971	gaa	4	201	60.15	GAGAAGGGGATGAGGAGGAG	59.96	ATACGGAGGCCTTGTTGATG	-	-	1
EgCSSR-1412	526750990	ta	4	188	60.37	ACGTATCAACCCAAGCCAAA	60.34	GGCCTAGGTACAAAGGGCATA	-	-	1
EgCSSR-1413	526750990	ac	6	181	60.37	ACGTATCAACCCAAGCCAAA	60.34	GGCCTAGGTACAAAGGGCATA	-	-	1
EgCSSR-1414	526750990	ac	4	174	60.37	ACGTATCAACCCAAGCCAAA	60.34	GGCCTAGGTACAAAGGGCATA	-	-	1
EgCSSR-1415	526750996	ta	4	201	60.33	CAGAACCATCCACCCATCTC	60.69	CCAGGAATTCCAAATCCACA	-	-	1
EgCSSR-1416	526751016	gag	7	189	59.67	CGTCCAGGATCTGGAGGTAG	59.68	CCTTCTCCACCTGGTCACTC	-	-	2
EgCSSR-1417	526751021	ct	5	244	59.56	ACTGCCGAAGCATATGGAAT	59.86	CCATGAAGGATTTGGGAGAA	-	-	197
EgCSSR-1418	526751021	ga	4	244	59.56	ACTGCCGAAGCATATGGAAT	59.86	CCATGAAGGATTTGGGAGAA	-	-	197
EgCSSR-1419	526751057	ag	5	234	60.07	CGGTTCAGCATGGAGAATTT	59.34	CCTTCCAATGGTTCTCATCC	-	-	9
EgCSSR-1420	526751072	ct	4	191	58.42	TGGCATAATGATAGATCCCACT	58.96	TTGGATTATCCCAATCCACAT	-	-	75
EgCSSR-1421	526751194	gt	4	198	59.04	TTGGCACCGAACCACTATAA	60.91	GGGGGTGAATTGGGTTTCTA	-	-	40
EgCSSR-1422	526751208	tc	4	203	60.36	TGGTAGGAGCAAGCCATCTC	60.48	AGGGGAGTCCAAAGGTGAAG	-	-	1
EgCSSR-1423	526751228	ga	4	210	60.11	CTCATACGCTCCCTCTCTCG	58.3	TTTGGGAGAAGCATCCTACA	-	-	6
EgCSSR-1424	526751282	at	4	179	59.81	GCACATGCCTCAAATTCTCA	59.29	ATGCCCTAGAAGCCAATCAG	-	-	1
EgCSSR-1425	526751368	ga	4	203	59.78	CCAATGGTTCTCACCTGGAT	59.74	GCTATCTTCTGATATGCCAAGGA	3113815	Chr10	2
EgCSSR-1426	526751443	cac	7	201	59.99	TAAAACCATCCCCATTCCAA	60.22	GGACGGTGAGCCAGAAGATA	-	-	1
EgCSSR-1427	526751593	tc	4	205	60.6	AGGACTTGGGAGAAGCATCC	58.72	TCTCTCTTTTGAGGAGTTGTCG	-	-	2
EgCSSR-1428	526751718	tc	4	190	59.63	GAAGCATCCTTCATCCTTGG	59.88	TCTCTTGAGGAGTTGTTGGACA	-	-	1
EgCSSR-1429	526751786	taca	4	161	59.02	CGTGTGTGTGTGTGTGTGTG	59.55	TGTGTGTGTGTGTGCGTATGT	-	-	86
EgCSSR-1430	526751786	tgta	5	161	59.02	CGTGTGTGTGTGTGTGTGTG	59.55	TGTGTGTGTGTGTGCGTATGT	-	-	86
EgCSSR-1431	526751786	at	5	205	59.02	CGTGTGTGTGTGTGTGTGTG	59.55	TGTGTGTGTGTGTGCGTATGT	-	-	86
EgCSSR-1432	526751786	ac	4	161	59.02	CGTGTGTGTGTGTGTGTGTG	59.55	TGTGTGTGTGTGTGCGTATGT	-	-	86
EgCSSR-1433	526751799	at	4	236	59.7	GCCTGCAGAATAGGTTCCAC	59.93	GATTCCAGGTTGGCATCTGT	-	-	1
EgCSSR-1434	526751800	ag	4	221	59.58	AGCATGAACTCACCCCTTGT	59.61	TTGCTAAAGTTCGTGGCAGA	-	-	1
EgCSSR-1435	526751801	a	12	210	60.17	GGACTCCAAAACCCATCCTT	57.95	TTTCCTTTTCTTTTCTTTTCTTTTC	-	-	1
EgCSSR-1436	526751801	aaga	4	210	60.17	GGACTCCAAAACCCATCCTT	57.95	TTTCCTTTTCTTTTCTTTTCTTTTC	-	-	1
EgCSSR-1437	526751801	agaa	4	210	60.17	GGACTCCAAAACCCATCCTT	57.95	TTTCCTTTTCTTTTCTTTTCTTTTC	-	-	1
EgCSSR-1438	526751805	ag	5	183	60.21	TTGCTTGGCTTATCCCAGTC	59.69	AGATCCCACAGTCGAAGCAT	-	-	1
EgCSSR-1439	526751822	ga	5	200	59	CCCATCATTAATCGCCTTCT	58.07	GATGGTGACTTGGATCTTGC	-	-	1
EgCSSR-1440	526752267	at	4	204	59.89	GAGGTTATCATTGCCCCTCA	60.49	GATAGTTGGGAGCACCATGC	-	-	1
EgCSSR-1441	526752294	aaat	4	233	60.22	ATGCCAGAGTGGCAAATCA	60.25	CTGGTTCAGCCTGGTCCTTA	9121488	Chr6	1
EgCSSR-1442	526752454	ta	4	189	59.82	CCACTGCTGAAGCATATGGA	60.19	GATCGAAAAGGTTGCTTGGA	-	-	1
EgCSSR-1443	526752459	ta	4	198	60.21	TGGCTTCGTTAGGAATGGAG	59.48	TTCATCCCTAGGATGTAGAATGC	-	-	1
EgCSSR-1444	526752463	tc	4	200	60.56	TGGACTTGTCCTCACCACCT	59.99	AAAGGCAAAGGCAACAGAGA	-	-	1
EgCSSR-1445	526752488	ta	4	209	59.82	GATTGGCACCGAACCACTAT	59.48	CAAGAGAGGGGGATGAATTG	-	-	28
EgCSSR-1446	526752503	tg	4	201	59.99	TGATCACAAGGTCTGCAAGC	59.29	TCATTCCCAATGAGGAGGAT	-	-	1
EgCSSR-1447	526752579	ct	4	240	59.41	CCCATCTTCTCTCCCAATTTT	60.24	ACGCCAATTTGTGGATGTTT	-	-	1
EgCSSR-1448	526752699	ct	18	166	61.11	CTCCCTCCCTCCCTCCTC	59.89	TATTCATGCAAGGGGGAAAG	-	-	8
EgCSSR-1449	526752723	ct	5	225	59.71	TGAGTATGCCACGTCTGGTC	60.19	TCGAAAAGATTGCTTGGATTG	-	-	1
EgCSSR-1450	526752784	ga	4	235	58.93	TCTCTTGAGGAGTTATCGGACA	59.21	GAAAGATTTGGAAGAAGCATCC	-	-	6
EgCSSR-1451	526752805	tc	4	192	60.4	GCAAAGTCCCTGCTGTCCTA	60.23	ACTACCGACCATGCCATCAT	-	-	2
EgCSSR-1452	526752934	at	4	208	59.87	GCCCAGCTATGCAACCTAAG	59.04	TGGCACCGAACCACTATAAA	-	-	9
EgCSSR-1453	526752963	at	4	273	59.36	TGGCTTTAGTCCAAGTGGAAG	59.72	ATTCGAATCGATCACCATCC	-	-	1
EgCSSR-1454	526752988	ta	5	207	59.96	GCAAGCTTCAGAGGTCCATC	59.52	CCTGTAATGCAGGGATGTCA	-	-	1
EgCSSR-1455	526753218	ct	4	202	60.71	AATGGTTCTCACCCGGATCT	59.49	ATCTTCCGATAGGCCATGAA	-	-	6
EgCSSR-1456	526753532	ag	4	194	59.38	TAAGAGGAGAGGGAGCATGG	59.65	TCTCCAAACCCTCACTCGAT	-	-	1
EgCSSR-1457	526753554	ag	5	176	60.08	GCATGGAGAATTTCAAGAAAGG	59.71	TGAGTATGCCACGTCTGGTC	-	-	1
EgCSSR-1458	526753677	ga	10	211	60.4	CTGCTTGTCGTTCCTTCGAT	60.08	AATGGAGATGCCAAACTTGC	-	-	2
EgCSSR-1459	526753707	cct	4	195	60.42	GTCCTTGGTGCTGATGCTCT	60.36	GAGGAGGCGTAGGAGAGGAC	-	-	1
EgCSSR-1460	526753707	ctc	4	195	60.42	GTCCTTGGTGCTGATGCTCT	60.36	GAGGAGGCGTAGGAGAGGAC	-	-	1
EgCSSR-1461	526753707	ctc	6	200	60.36	GTCCTCTCCTACGCCTCCTC	60.36	ATGCGATCCGAGTTCAGAAG	-	-	1
EgCSSR-1462	526753761	ta	4	180	60.49	AGGCTCCACCACAATTTGAA	60.3	AAAACCCCTCCCTCTCATTG	-	-	1
EgCSSR-1463	526753770	at	5	217	61.26	CCTTTGCAGCTTGCAGACTC	60.22	CGAGGGCATTGACTATCAAGA	-	-	1
EgCSSR-1464	526753770	ata	4	217	61.26	CCTTTGCAGCTTGCAGACTC	60.22	CGAGGGCATTGACTATCAAGA	-	-	1
EgCSSR-1465	526753777	ca	4	206	59.92	CCCCTGGCTTATACATCGAA	59.89	GGCCATATTGGAGAGGACAA	-	-	2
EgCSSR-1466	526753868	ct	4	217	60.07	AAGCAATTCTTCCCCGAGTT	60.54	CTTTCGCTGCAACTCCATCT	-	-	10
EgCSSR-1467	526753868	tatt	4	205	59.84	CGCACAAAGATGGAGAACAA	59.6	GCACTGGAACTGGAGAGCTT	-	-	1
EgCSSR-1468	526753921	ct	5	206	59.23	TGACCTTCCAGTGGTTCTCA	59.78	TCTTCCGATAGGCCAAAGAA	-	-	1
EgCSSR-1469	526754221	ag	4	194	60.11	CAGGCCTCCAAAAGACACAT	59.96	TTCTATACCGGGCTGACACC	-	-	1
EgCSSR-1470	526754222	at	4	181	60.87	TTTTGACATGCCCAGTTTCC	59.22	AAGTGCAAATTTGTTGCATGA	-	-	1
EgCSSR-1471	526754256	at	4	234	57.74	GAAGCCAATATGGCTGATACA	59.74	GGATCAATCACCGTCCTCAT	-	-	1
EgCSSR-1472	526754266	ca	4	214	59.96	TACAACCCAAGAGGGAGGTG	59.21	TGCTTGGGGAGTAGATGTAGG	-	-	1
EgCSSR-1473	526754274	tc	4	191	60.94	GCTGAAGAGGTTCAGCATGG	58.75	AGTGAGTATGCCACGTCTGG	-	-	11
EgCSSR-1474	526754281	ag	11	207	60.19	GGCTTCTCATTCTCCCAACA	59.96	GTGAAGAGCCGAAGCATTTC	-	-	1
EgCSSR-1475	526754281	ga	4	229	60.4	AAGGAGCACAAAGCATCAGG	59.65	GAATGCTGAACGGACATGAA	-	-	1
EgCSSR-1476	526754291	tc	4	199	59.62	AAGAAGCATCCTACATCCTTGG	60.83	CGCTCTCTCTCTTGAGGAGTTG	-	-	2
EgCSSR-1477	526754319	at	4	224	59.8	CCAACAATGCTCATCTCGAA	59.39	AAACAAGCACCTAGAGCATGG	-	-	1
EgCSSR-1478	526754369	tc	4	199	59.78	TCTTCCGATAGGCCAAGAAA	59.96	CCAGTGGTTCTCACCTGGAT	-	-	2
EgCSSR-1479	526754378	ta	6	289	59.61	GAGAGAGAGAGAAAGAGAGAGAGATCA	60.05	GACACACACACACACACACACA	-	-	63
EgCSSR-1480	526754378	tg	8	289	59.61	GAGAGAGAGAGAAAGAGAGAGAGATCA	60.05	GACACACACACACACACACACA	-	-	63
EgCSSR-1481	526754378	ta	7	289	59.61	GAGAGAGAGAGAAAGAGAGAGAGATCA	60.05	GACACACACACACACACACACA	-	-	63
EgCSSR-1482	526754378	ta	4	289	59.61	GAGAGAGAGAGAAAGAGAGAGAGATCA	60.05	GACACACACACACACACACACA	-	-	63
EgCSSR-1483	526754378	tg	6	289	59.61	GAGAGAGAGAGAAAGAGAGAGAGATCA	60.05	GACACACACACACACACACACA	-	-	63
EgCSSR-1484	526754378	ta	4	289	59.61	GAGAGAGAGAGAAAGAGAGAGAGATCA	60.05	GACACACACACACACACACACA	-	-	63
EgCSSR-1485	526754378	tg	8	289	59.61	GAGAGAGAGAGAAAGAGAGAGAGATCA	60.05	GACACACACACACACACACACA	-	-	63
EgCSSR-1486	526754378	ag	4	289	59.61	GAGAGAGAGAGAAAGAGAGAGAGATCA	60.05	GACACACACACACACACACACA	-	-	63
EgCSSR-1487	526754378	gt	5	289	59.61	GAGAGAGAGAGAAAGAGAGAGAGATCA	60.05	GACACACACACACACACACACA	-	-	63
EgCSSR-1488	526754378	tg	18	289	59.61	GAGAGAGAGAGAAAGAGAGAGAGATCA	60.05	GACACACACACACACACACACA	-	-	63
EgCSSR-1489	526754390	tc	4	211	60	CCATGAAGGATCTGGGAGAA	59.64	TCTCTCTCTTGAGGTGTTGTCG	-	-	3
EgCSSR-1490	526754412	ttc	4	194	59.35	TTGCAAAAGAAGCACTCTGC	60.35	GAGAAGGATCACCAGCTCCA	-	-	2
EgCSSR-1491	526754425	tc	4	181	60.1	GTTGAAGCGGCATCTGGTAT	60.17	TGTGTGATGCACATGACTGG	36383856	Chr4	1
EgCSSR-1492	526754453	ga	6	205	59.14	TGTGACTTCCATTTGCACCT	59.44	TGGAGTGGAGCAGTACGAAA	36130212	Chr4	1
EgCSSR-1493	526754478	ga	4	210	60.38	TCTCTCTTGAGGGGTTGTCG	59.61	TCCATGAAAGATCTGGGAGAA	-	-	4
EgCSSR-1494	526754484	ga	4	174	60.02	TGGATTATCCCAATCCACGTA	59.67	CCCACTATCGAAGCACATGA	-	-	1
EgCSSR-1495	526754512	cca	4	208	60.17	CTCCACATCAAATCCCAACC	61.01	ATCCGAGGCGTATGAGGTCT	-	-	1
EgCSSR-1496	526754583	ga	4	177	59.53	GCAGATTAGCAAACCCCATC	58.93	TCGATTAGATCGAAGAGGTGAA	-	-	4
EgCSSR-1497	526754655	ag	4	192	59.69	AGATCCCACTGTCGAAGCAT	59.67	TCTGGAAGGTTGCTTGGATT	-	-	1
EgCSSR-1498	526754655	ct	4	192	59.69	AGATCCCACTGTCGAAGCAT	59.67	TCTGGAAGGTTGCTTGGATT	-	-	1
EgCSSR-1499	526754694	ag	5	243	60.6	GGATCTGGGAGAAGCAACCT	58.88	GAACCCACTGCTGAAGCATA	-	-	3
EgCSSR-1500	526754773	at	4	195	60.03	GTCCGGCACCAAAGTACAGT	59.73	TCCTCTTAACCAAGGCGTGT	-	-	8
EgCSSR-1501	526754833	ag	5	196	60.01	AAAAGGTGAGCGAGCCAGTA	59.65	GATAGATCCCACTGCCGAAG	-	-	13
EgCSSR-1502	526754859	ag	5	193	59.46	CTCTCTCGAAGAAGGATTGTCC	59.41	GATGGTTTTTGCAACCTTCC	-	-	4
EgCSSR-1503	526754871	ct	5	195	59.51	GGACAGTTCCTCCTCCAATG	59.84	TGAAGAGTTCAAGGGGCACT	-	-	63
EgCSSR-1504	526754971	at	13	193	61.19	CACACACACACACACACACACA	60.09	TGCCAAATCTCAAACCAACA	-	-	9
EgCSSR-1505	526754971	at	4	172	61.19	CACACACACACACACACACACA	60.09	TGCCAAATCTCAAACCAACA	-	-	9
EgCSSR-1506	526754971	ac	7	193	61.19	CACACACACACACACACACACA	60.09	TGCCAAATCTCAAACCAACA	-	-	9
EgCSSR-1507	526755264	ct	6	245	59.29	CAAGAGCACCCAAATGTCTG	61.65	TATGTGCATATGGCGCACAG	-	-	1
EgCSSR-1508	526755280	ag	4	205	59.77	GCCATGGAATTTCTCTCTCG	59.41	GATGGTTTTTGCAACCTTCC	-	-	1
EgCSSR-1509	526755321	tc	4	194	59.98	AATCCCCATTGCCATTGATA	60.21	GAAGGTGGGCTCAAGCATT	-	-	2
EgCSSR-1510	526755321	ag	4	200	60.83	CCCTCGGCAACATGAAAATA	59.71	GAAACCGTAAGCCCTCCTCT	-	-	2
EgCSSR-1511	526755330	tc	4	197	60.94	GCTGAAGAGGTTCAGCATGG	58.6	CCCCTAGTGAGTATGCCACA	-	-	5
EgCSSR-1512	526755330	ag	5	197	60.94	GCTGAAGAGGTTCAGCATGG	58.6	CCCCTAGTGAGTATGCCACA	-	-	5
EgCSSR-1513	526755370	at	4	218	60.62	GCCCCGTTGTTTGTATGGTA	60.06	CCTCCCAAGCCTTTCATGT	-	-	3
EgCSSR-1514	526755375	ag	4	198	58.68	GCCACACTTGCAAATTGTTT	60.19	CGGTGCACCATAAATTTTCC	-	-	1
EgCSSR-1515	526755440	agg	9	205	60.28	GGCAGCAGAAGAACGAGAAG	59.38	CCGATCTAGGGACTCGAAGA	-	-	1
EgCSSR-1516	526755462	ct	4	228	60.12	ATGTGAAGTGAGGGGCTGTC	59.67	GTTTGAGCCCATCAAGGAAG	-	-	8
EgCSSR-1517	526755508	ag	4	185	59.65	GATAGATCCCACTGCCGAAG	59.83	GCTTGGATTATCCCAATCTACG	-	-	14
EgCSSR-1518	526755511	at	4	186	59.54	TGCAGGGATGTTATTCTCGAT	60.74	CAAAGTGTGCAAGCTTCAGAGA	-	-	2
EgCSSR-1519	526755535	cata	4	264	60.18	ACACACACACACGCACACAC	58.8	AATCAGATGCAGCCAAATCTT	-	-	13
EgCSSR-1520	526755535	ta	5	264	60.18	ACACACACACACGCACACAC	58.8	AATCAGATGCAGCCAAATCTT	-	-	13
EgCSSR-1521	526755535	ga	6	264	60.18	ACACACACACACGCACACAC	58.8	AATCAGATGCAGCCAAATCTT	-	-	13
EgCSSR-1522	526755593	tc	4	183	60.21	TTGCTTGGCTTATCCCAGTC	58.62	AGATCCCACTACCGAAGCAT	-	-	1
EgCSSR-1523	526755593	ag	5	183	60.21	TTGCTTGGCTTATCCCAGTC	58.62	AGATCCCACTACCGAAGCAT	-	-	1
EgCSSR-1524	526755648	tc	4	221	60.2	TTCAATCAGATCGAGGAGGTG	60.02	TTGCAAACCCCATTATGGAT	-	-	2
EgCSSR-1525	526755708	ct	5	192	59.65	GATAGATCCCACTGCCGAAG	59.43	AAGAGGCTGCTTGGATTGTC	44373618	Chr3	7
EgCSSR-1526	526755708	ag	4	205	59.65	GATAGATCCCACTGCCGAAG	59.43	AAGAGGCTGCTTGGATTGTC	44373654	Chr3	7
EgCSSR-1527	526755851	gt	9	199	59.79	CCAAAAAGAAATCGGATAGGG	59.4	GATCATGCAAGACAGCTTGG	-	-	2
EgCSSR-1528	526755856	gt	4	185	60.74	TAGAGCCATGCTTTGCCATT	59.74	GAGTGACACAACGCCAAAAA	-	-	2
EgCSSR-1529	526755856	tct	5	185	60.74	TAGAGCCATGCTTTGCCATT	59.74	GAGTGACACAACGCCAAAAA	-	-	2
EgCSSR-1530	526755884	ac	6	199	58.88	CACACACATACACACACACACAA	60.47	CGGAGGTCATGGATAACTCG	-	-	21
EgCSSR-1531	526755954	tc	5	186	59.08	TGATAGATCCCACTGCCAAA	59.89	GCTTGGACTATCCCAATCCA	17250201	Chr4	5
EgCSSR-1532	526756006	ac	4	199	60.91	GGGGGTGAATTGGGTTTCTA	59.04	TTGGCACCGAACCACTATAA	-	-	39
EgCSSR-1533	526756007	tc	4	201	60.6	AGGACTTGGGAGAAGCATCC	59.88	TCTCTTGAGGAGTTGTTGGACA	-	-	1
EgCSSR-1534	526756051	ct	10	202	59.4	CTGATGCAGCAGGATTTGTC	59.81	GATGGCAAGCTTCATCAACA	-	-	1
EgCSSR-1535	526756052	tg	12	206	58.94	GGTATTTTCTTGCCTTCTCTTCA	59.82	GGTGAAGTCCAATTGACCAAA	-	-	1
EgCSSR-1536	526756155	ta	4	162	60.2	CATCAAATGGGCCACACATA	60.33	TGGAGAAAGATGGGCTCTTG	-	-	38
EgCSSR-1537	526756199	at	9	119	60.05	GACACACACACACACACACACA	57.73	ACACACACACACACACACACA	-	-	366
EgCSSR-1538	526756199	ta	4	119	60.05	GACACACACACACACACACACA	57.73	ACACACACACACACACACACA	-	-	366
EgCSSR-1539	526756199	at	7	119	60.05	GACACACACACACACACACACA	57.73	ACACACACACACACACACACA	-	-	366
EgCSSR-1540	526756199	gt	5	119	60.05	GACACACACACACACACACACA	57.73	ACACACACACACACACACACA	-	-	366
EgCSSR-1541	526756280	at	4	223	59.86	GATTGCCCGATTATCTTCCA	59.77	TGAGGCCCATAAGAGAGGAA	-	-	2
EgCSSR-1542	526756280	ag	4	190	60.06	TGAGAAGCGTGTGACTGATCTT	59.86	GATGGGAATCAACCCTCTGA	-	-	1
EgCSSR-1543	526756353	ct	4	202	60.98	GCCTTTCCCTCTCTCTCGAA	60.24	CTCCGCCACCTCTGTTTTTA	-	-	1
EgCSSR-1544	526756353	ct	4	202	60.98	GCCTTTCCCTCTCTCTCGAA	60.24	CTCCGCCACCTCTGTTTTTA	-	-	1
EgCSSR-1545	526756363	ggt	5	201	60.49	CTCGTTCTCCCGCTCCTT	59.81	CTCGTCTCCCTCCTTTCCTT	-	-	1
EgCSSR-1546	526756503	tg	4	144	59.03	TCATCGATCAGCCATTTGAT	60.53	ATTTGGCCTATCCGGATGTT	-	-	1
EgCSSR-1547	526756521	ct	5	185	58.43	TCTCTCTCTCTCTCTCTCTCTCTCC	58.86	CATGCAATCATGGACATTCA	-	-	3
EgCSSR-1548	526756571	ta	4	201	60.22	CATCTTGCTGCCATGATTTG	59.56	TGGAGTGGTTCCACAACAAG	-	-	1
EgCSSR-1549	526756574	ag	4	213	59.71	TTTGACTCCCTGCCAACTTT	60.54	CAGCAAAAAGTGAGAGGCAAA	-	-	1
EgCSSR-1550	526756665	ga	4	204	58.96	TGAGGATGAACAGGCAGAAG	59.85	TTTTTGGCATGTGACAGCTC	-	-	1
EgCSSR-1551	526756940	at	4	190	60.36	GCATGAGCTTGGCAAATTCT	59.29	GCTCCTAGGGCTTGGTATGA	15150776	Chr6	46
EgCSSR-1552	526756972	ta	4	201	59.04	TGGCACCGAACCACTATAAA	59.32	GGGGGAGTGAATTGAGTTTTT	14810618	Chr6	21
EgCSSR-1553	526756986	tc	4	178	60.21	TTGCTTGGCTTATCCCAGTC	59.82	CCACTGCTGAAGCATATGGA	14721132	Chr6	1
EgCSSR-1554	526756986	ag	5	178	60.21	TTGCTTGGCTTATCCCAGTC	59.82	CCACTGCTGAAGCATATGGA	14721167	Chr6	1
EgCSSR-1555	526757015	ta	4	197	59.69	GAGAGAAAGCCTCCTGCAAA	59.49	GGTTAGTTGCAATGCTGCTG	-	-	1
EgCSSR-1556	526757083	ct	5	183	59.69	AGATCCCACTGTCGAAGCAT	60.21	TTGCTTGGCTTATCCCAGTC	26218349	Chr5	2
EgCSSR-1557	526757083	ga	4	183	59.69	AGATCCCACTGTCGAAGCAT	60.21	TTGCTTGGCTTATCCCAGTC	26218386	Chr5	2
EgCSSR-1558	526757162	ta	4	197	59.05	GGATGCTTGGCCTATCATAAA	60.06	GGCATACATGAGGCTCCCTA	-	-	1
EgCSSR-1559	526757185	tc	4	186	60.21	TTGCTTGGCTTATCCCAGTC	59.65	GATAGATCCCACTGCCGAAG	-	-	1
EgCSSR-1560	526757185	ag	5	186	60.21	TTGCTTGGCTTATCCCAGTC	59.65	GATAGATCCCACTGCCGAAG	-	-	1
EgCSSR-1561	526757273	tc	4	180	59.87	TGGGTTATCCCAATCCACAT	59.01	ATAGATCCCACAACCGAAGC	-	-	12
EgCSSR-1562	526757273	ag	5	180	59.87	TGGGTTATCCCAATCCACAT	59.01	ATAGATCCCACAACCGAAGC	-	-	12
EgCSSR-1563	526757295	ag	5	200	60.1	AAGCCTACTCATGCCCATTG	60.1	TTCAAAGCTCGAGGCTGAAT	-	-	1
EgCSSR-1564	526757353	at	4	221	59.6	TTGTCCTTTTCCATGCAACTT	59.62	GGGTTTATCCGACCATTCAA	-	-	1
EgCSSR-1565	526757353	tc	4	221	59.6	TTGTCCTTTTCCATGCAACTT	59.62	GGGTTTATCCGACCATTCAA	-	-	1
EgCSSR-1566	526757437	ta	4	226	59.12	GCAAGCATCTCAGAGTTGGA	60	TTCTCCCAGATCCTTCATGG	-	-	1
EgCSSR-1567	526757449	ac	4	256	59.92	TCAACCAGATGTGCCCATTA	60.09	TGCATCAACCAAAGTCCAAA	-	-	3
EgCSSR-1568	526757532	at	4	208	59.97	TCATGCGCTCTCTCTCTTCA	59.51	TGGGGAGAAGCATCCTACAT	-	-	2
EgCSSR-1569	526757571	tca	5	201	59.66	GATTCACTCCACCTGCCTTC	59.78	TACGGTTTGTTTTGCTGCAC	-	-	1
EgCSSR-1570	526757571	a	13	219	59.66	GATTCACTCCACCTGCCTTC	59.78	TACGGTTTGTTTTGCTGCAC	-	-	1
EgCSSR-1571	526757610	ga	4	179	60.02	TGGATTATCCCAATCCACGTA	59.69	AGATCCCACTGTCGAAGCAT	-	-	97
EgCSSR-1572	526757684	tc	5	197	58.9	CAAAAGGGCAACTCTTGTGA	59.89	GCAACAGGAACCATGTTGTTT	16962072	Chr8	1
EgCSSR-1573	526757720	ta	4	181	59.85	GGTGGCTGATACCACCTTGT	60.19	ATCTGCTTCATGCTCCCATC	16597734	Chr8	1
EgCSSR-1574	526757720	tca	5	206	60.03	GAGCAACAGGCAAGTCACAA	59.42	TGGACAAATGAAGCTGCCTA	16598217	Chr8	1
EgCSSR-1575	526757732	ct	4	188	59.69	AGATCCCACTGTCGAAGCAT	59.32	GAAGATTGCTTGGATTGTCTCA	16493845	Chr8	10
EgCSSR-1576	526757754	ag	4	243	60	CCATGAAGGATCTGGGAGAA	60.76	CTGCCGAAGCATATGGAGTC	-	-	29
EgCSSR-1577	526757772	ct	5	233	59.71	TGAGTATGCCACGTCTGGTC	59.8	ATGGTTGCTTGGATTGTTCC	-	-	1
EgCSSR-1578	526757772	ga	4	200	59.71	TGAGTATGCCACGTCTGGTC	59.8	ATGGTTGCTTGGATTGTTCC	-	-	1
EgCSSR-1579	526757837	at	4	192	60.27	CAGGAACTGCATACCGCTTT	60.4	TGGCATTGAGAGAGTGGACA	-	-	2
EgCSSR-1580	526757915	at	4	195	60.15	TATTGCCGGAAATCACCAAT	60.05	TGTGTGTGTGTGTGTGTGTGTC	-	-	20
EgCSSR-1581	526757972	at	4	240	59.74	TCAATCCATATTCGTTGAAGTCAT	59.06	TCCACACCTTCCTTCAATCA	-	-	2
EgCSSR-1582	526758020	gt	4	214	58.33	GCACCGAACCATTATAAATCC	59.84	GCTATGCAACCCAAGAGAGG	-	-	1
EgCSSR-1583	526758057	tg	4	218	59.99	CTCTGGGCCTGTTCACTCTC	60.13	CTGCTTTGATTCGTGCTCAA	27765212	Chr13	2
EgCSSR-1584	526758057	tg	11	218	59.99	CTCTGGGCCTGTTCACTCTC	60.13	CTGCTTTGATTCGTGCTCAA	27765288	Chr13	2
EgCSSR-1585	526758077	ctg	4	201	61.2	ATCTCGGCGACCCACTTC	59.65	GCAAATCCAAGCTCAAATCC	27526453	Chr13	1
EgCSSR-1586	526758086	tc	4	216	59.82	CTCCTGTCACTCACGGATCA	59.28	ATGCACCTTCTCTTCCCTTG	27405744	Chr13	1
EgCSSR-1587	526758086	ttta	4	213	60.11	AACCCGACCACTCTTCCTCT	60.34	ATGGGTCCTTCAGTGGCATA	27404221	Chr13	1
EgCSSR-1588	526758117	ta	4	200	60.2	TGACATTCGCAAGGAAATGA	59.64	TTCAAGACCTGGGAAAGGAA	-	-	1
EgCSSR-1589	526758126	ag	5	193	59.7	GTTCAAGGGGCACTGTTCTC	59.68	GGACAGTTCCTCCTCCAGTG	-	-	2
EgCSSR-1590	526758129	tca	4	217	59.19	GGCTGTTCTAGGAGGCTGAG	59.38	TTTTCCCATCAACCCTGTCT	-	-	1
EgCSSR-1591	526758166	at	5	220	58	TGTATGCCCTAGAAGCCAAG	60.56	CATCGATCGGGAGCATTTAG	-	-	9
EgCSSR-1592	526758203	gct	4	190	59.87	TTCGTGAAGTTAGGGAAGCAA	59.79	CAAACCAACAAGACAGTGCAA	-	-	1
EgCSSR-1593	526758218	at	4	235	59.49	AGATCGATCACCGTCCTCAT	59.65	GCCAATATGGCCGATACATT	-	-	1
EgCSSR-1594	526758353	at	4	233	59.74	GGATTGATCACCGTCCTCAT	59.15	AAGCCAATATGGCTGACACA	-	-	16
EgCSSR-1595	526758390	tc	4	206	59.19	AACCTGCACAACAAAGACCA	60.56	GTGCAAAATAATGGGGGTGA	-	-	1
EgCSSR-1596	526758457	cgc	4	172	59.7	TCCCCTTAAAGCCTACGACA	60.05	GGACTTGGAGATCCTGTGGA	-	-	1
EgCSSR-1597	526758495	ag	5	236	59.65	TCGAAGAAGGATTGTCCGATA	60.17	TCACCATACACAAGCCACTGA	-	-	1
EgCSSR-1598	526758742	tc	5	190	60.32	ACTGGTGCGCAGGTAAAGTC	60.46	CCATGGGCACTCAAAATCTC	-	-	1
EgCSSR-1599	526758743	ac	4	186	60.26	CCAGTGCTCTTCACCTGGAT	59.6	CATGGCATTCATCTCTCCAA	-	-	1
EgCSSR-1600	526758748	at	4	195	59.14	GGGTTGCCACTACATACTGCT	59.32	TTTGTCTGTGACCCCATAGGT	-	-	6
EgCSSR-1601	526758755	ac	4	244	61.05	ACGCTCCCACTGACCTTTTT	60.05	TTTGGCAGATGGATGTGAAA	-	-	2
EgCSSR-1602	526758913	gag	9	211	60.27	CCAATCCCTCCTCATGGAC	60.23	GTCTTCGTTGCCATCGATCT	3457096	Chr11	1
EgCSSR-1603	526758997	tg	4	200	59.05	CAATTACCACTTGGGCACAG	60.04	CCCATCAAGGAAGGTGAAGA	-	-	6
EgCSSR-1604	526758997	ct	4	197	60.12	GACTCACGCAAAAGGGTGAT	59.56	CTCGATGAGAGCCTCCACTT	-	-	30
EgCSSR-1605	526759029	ct	4	286	60.07	AAGCAATTCTTCCCCGAGTT	59.99	GCTGCAACTCCATCTTAGCC	-	-	3
EgCSSR-1606	526759263	ct	4	197	60.24	TTCTCACCTGGATCAGACTGG	59.73	GGCTATCTTTCGATAGGCAAAA	-	-	2
EgCSSR-1607	526759337	tc	4	199	58.83	ACTCCATCTCTCCACTCTCCA	59.83	TGCAATGCACATGAAAGTGA	-	-	1
EgCSSR-1608	526759337	ct	4	205	60.43	TGCATATGTGCAAGTCAATTTGT	60.52	AGGAATTCCCTGGGTCCATA	-	-	1
EgCSSR-1609	526759359	at	4	232	59.7	GGATCGATCACCATCCTCAT	59.15	AAGCCAATATGGCTGACACA	-	-	30
EgCSSR-1610	526759367	at	4	300	58.65	ACTTTGTTGGGCATCTTCCT	59.84	GTCGAACTCCCTTCGTTCTG	-	-	1
EgCSSR-1611	526759497	ct	5	244	59.67	CCACTGTCGAAGCATATGGA	60.74	ACGAAGGATCTGGGAGAAGC	-	-	2
EgCSSR-1612	526759522	ga	4	200	58.83	CGGATTGATTTCCCAATCTT	59.78	ATATCCCACCGACTCCTCCT	-	-	1
EgCSSR-1613	526759541	ct	4	205	60.05	TCCTTGATCCACTGGTCTCC	59.42	CCAAGCTTGAAAGGGAAAGA	-	-	1
EgCSSR-1614	526759565	tc	4	245	60	CCATGAAGGATCTGGGAGAA	59.83	CACTGCCGAAGCATATGAAA	-	-	67
EgCSSR-1615	526759605	ac	4	197	59.86	TTCCCAATCAGGAGGATGTC	59.86	GATCACAAGGTCTGGAAGCTG	-	-	1
EgCSSR-1616	526759606	ttc	6	215	60.04	CATCCGCTTCAAGAATCCAT	60.19	AAGGAGAAGGAGGAGGTGGA	-	-	2
EgCSSR-1617	526759609	cgg	4	226	59.8	ATGAATCCCAAGCAAACACC	59.67	GGCGGAGGTAGTTCTGGAC	-	-	1
EgCSSR-1618	526759689	ca	4	203	59	CTGGCCTGTACATCAAATGG	59.89	GGCCATATTGGAGAGGACAA	-	-	2
EgCSSR-1619	526759764	ca	4	197	59.31	TCACTTGCACAACTCCCACT	60.67	GTCGGAAAGACTGGCACATC	-	-	4
EgCSSR-1620	526759920	at	4	221	60.75	GGGGGTGAATTGGGTTTTTA	60.13	GGAGTGGATGTAGGTGCAAGA	-	-	5
EgCSSR-1621	526760047	ct	4	189	59.84	CCCTCAATAGTGGCTTCTGC	60.5	GGCTCATACGCTCTCCAAGA	-	-	1
EgCSSR-1622	526760113	ag	4	240	60.41	AGGATTTGGGAGAAGCATCC	59.67	CCACTGTCGAGGCATATGAA	-	-	4
EgCSSR-1623	526760175	tc	4	191	59.57	TGTCCGGCCTCTACAGGTAT	59.37	CCCCTCTTCTTCCTCTCCTC	-	-	5
EgCSSR-1624	526760299	gca	5	215	59.91	CATGTCGACGGAATCCAAC	59.81	CGTCCTCCTTTTTCTCGATG	-	-	2
EgCSSR-1625	526760299	ccg	6	215	59.91	CATGTCGACGGAATCCAAC	59.81	CGTCCTCCTTTTTCTCGATG	-	-	2
EgCSSR-1626	526760299	ac	11	207	59.28	GCATTTAATTCGTGGGAACC	59.91	CAGATTCCATCTCGCTCTCC	-	-	5
EgCSSR-1627	526760317	ga	4	211	60.02	AGGGCCTCCTTTGATTCCT	61.95	ACAATGGCAGGCAATGTCAC	-	-	2
EgCSSR-1628	526760376	ct	4	192	59.89	TTGGGCATATTGGAGAGGAC	60.23	CAAATGGGCCACACACATTA	-	-	75
EgCSSR-1629	526760380	tc	4	197	60	CCATGAAGGATCTGGGAGAA	59.44	TGTTGTTGGACAATCCCTCTT	-	-	1
EgCSSR-1630	526760406	ct	4	188	59.69	AGATCCCACTGTCGAAGCAT	59.53	GAAGGTTGCTTGGATTGTCC	-	-	1
EgCSSR-1631	526760485	ca	4	181	59.57	TGCCAGCGAAAACTCTCATA	59.47	CCTGAGAGGCTTTCTTTTTCC	42029704	Chr3	1
EgCSSR-1632	526760485	ga	4	193	59.77	TGAGGATTGGGTTTTTGTCC	59.74	TGGATGAATCCATGCACAAT	42030590	Chr3	1
EgCSSR-1633	526760490	tc	4	219	60.07	TCGTTGGCTGGAAAGATACC	59.6	TGGATCCCAAGAAGAAGGAA	41972212	Chr3	1
EgCSSR-1634	526760499	ag	5	197	58.65	ATCTTCCGATAGGCCAAAAA	59.93	AATGGTTCTCACCTGGATCG	41930029	Chr3	3
EgCSSR-1635	526760499	at	4	270	58.65	ATCTTCCGATAGGCCAAAAA	59.93	AATGGTTCTCACCTGGATCG	41930093	Chr3	3
EgCSSR-1636	526760511	ag	5	196	59.63	TGAGGAGAATGGAAGGCAAT	59.88	TCTCTCTCCCCCTCTCTTCC	41806397	Chr3	1
EgCSSR-1637	526760526	ct	4	246	59.93	CCCACTATCGAAGCATATGGA	60	CCATGAAGGATCTGGGAGAA	-	-	17
EgCSSR-1638	526760570	at	4	273	60.62	GGCTTTAGTCCAAGTGGGAGA	60.03	TCGGATCTATCACCGTCCTC	-	-	14
EgCSSR-1639	526760570	at	4	273	60.62	GGCTTTAGTCCAAGTGGGAGA	60.03	TCGGATCTATCACCGTCCTC	-	-	14
EgCSSR-1640	526760607	tc	6	209	60.49	CCAACAGGCCCTCTAGGTTT	60.24	TGGAGCCATCACAAACAGAA	11521201	Chr9	5
EgCSSR-1641	526760625	ga	5	198	60.15	GAGCATCACTGGACTGCTCA	59.35	TGATATTGGTGCATCCCTTG	11304142	Chr9	1
EgCSSR-1642	526760625	ag	8	198	60.15	GAGCATCACTGGACTGCTCA	59.35	TGATATTGGTGCATCCCTTG	11304159	Chr9	1
EgCSSR-1643	526760625	t	13	194	59.71	AAACAAGCCAATTGCGATCT	59.89	GATGGAAGGGTGCTTGGATA	11309828	Chr9	1
EgCSSR-1644	526760666	at	4	225	59.56	TCACTGTCCTCATGATGATCCTA	58.33	AGAAGCCAATATGGCTGACA	-	-	1
EgCSSR-1645	526760693	ac	10	121	59.56	CCACAACACAAGTCCTTCCA	59.9	TGTGTATCTGTGGGTGCATGT	-	-	2
EgCSSR-1646	526760716	tc	9	177	59.63	TCAGCTTGCTTACCTCAGTCC	59.76	GAAGGAGAAGAGATGGGAGGA	-	-	1
EgCSSR-1647	526760784	at	4	259	59.12	GTGCAAGCTTCAGAGATCCA	60	TTCTCCCAGATCCTTCATGG	-	-	1
EgCSSR-1648	526760809	at	4	202	59.68	CAGGAGGAAATGACAATCGAG	59.59	TGACTGAAGGTGGAACTATGGA	-	-	1
EgCSSR-1649	526760851	at	4	220	59.39	CATGGTTCCTTTTGGTGTCA	60.11	CCTTGGCATCTGGTGTCTTT	-	-	1
EgCSSR-1650	526760865	ag	6	219	61.09	CCGCAAAGATGTAAAGCCTTC	59.59	TTACAAGCAGGCTCCAGACA	-	-	3
EgCSSR-1651	526760964	ct	5	182	59.69	AGATCCCACTGTCGAAGCAT	60.21	TTGCTTGGCTTATCCCAGTC	-	-	2
EgCSSR-1652	526760964	ga	4	182	59.69	AGATCCCACTGTCGAAGCAT	60.21	TTGCTTGGCTTATCCCAGTC	-	-	2
EgCSSR-1653	526761139	tc	4	251	60	CCATGAAGGATCTGGGAGAA	59.69	AGATCCCACTGTCGAAGCAT	-	-	63
EgCSSR-1654	526761139	ag	5	251	60	CCATGAAGGATCTGGGAGAA	59.69	AGATCCCACTGTCGAAGCAT	-	-	63
EgCSSR-1655	526761180	at	4	222	59.15	AAGCCAATATGGCTGACACA	58.3	TCACCGTCCTCATATGATCC	-	-	26
EgCSSR-1656	526761220	ga	4	182	60.22	GATCCCACTGTCGAAGCCTA	60.21	TTGCTTGGCTTATCCCAGTC	-	-	1
EgCSSR-1657	526761291	ta	5	167	58.54	TATGTGTGTGTGCGTGTGTG	61.07	AGATCACATCCAACGGCTTG	27902760	Chr1	19
EgCSSR-1658	526761298	atc	4	188	61.04	GGAAAACCCCCGTCTTGATA	59.48	GCATTTGATTCGATGGCATA	27960033	Chr1	1
EgCSSR-1659	526761318	ag	8	218	59.67	GGAGGCGGAACACCTACTC	60.04	AGCGAGGCGACTACTGGTAA	28205687	Chr1	2
EgCSSR-1660	526761318	ag	4	218	59.67	GGAGGCGGAACACCTACTC	60.04	AGCGAGGCGACTACTGGTAA	28205704	Chr1	2
EgCSSR-1661	526761318	tc	4	195	60.66	ATTCCCCTTCAGCCATTCAT	60.09	GCATGCATGTGTGTGTGTGT	28200655	Chr1	3
EgCSSR-1662	526761326	ca	4	203	59.95	GCTGATCCTGCTGATGTCAA	59.41	AATGCCTGAAACCTGGTCAT	28282968	Chr1	1
EgCSSR-1663	526761326	at	4	203	59.95	GCTGATCCTGCTGATGTCAA	59.41	AATGCCTGAAACCTGGTCAT	28283053	Chr1	1
EgCSSR-1664	526761328	tgg	4	202	60.1	CTGATGCGCTCTTGCTAATG	59.8	TGCACCAAGCAATACTCCAC	28307039	Chr1	2
EgCSSR-1665	526761328	tc	5	228	60.26	TGCCACTTGGCAAACTATGA	60.11	CTGGAAGACCTTGGTTGCAT	28317195	Chr1	2
EgCSSR-1666	526761328	tc	4	214	60.1	ACAAGGAGGGCTATGGCTTT	59.8	GAGATGGTGAGCTTCCAAGG	28318284	Chr1	2
EgCSSR-1667	526761328	tgg	4	202	60.1	ACAAGGAGGGCTATGGCTTT	59.8	GAGATGGTGAGCTTCCAAGG	28318310	Chr1	2
EgCSSR-1668	526761406	ta	4	275	59.65	TCTAGATCGATCACCATCCTCA	59.15	AAGCCAATATGGCTGACACA	-	-	1
EgCSSR-1669	526761406	at	4	236	59.65	TCTAGATCGATCACCATCCTCA	59.15	AAGCCAATATGGCTGACACA	-	-	1
EgCSSR-1670	526761490	ca	4	233	60.13	AAGCTCAGCCCAGTCTGAAA	59.11	TCTCTTTCCCAAACCACTCC	-	-	2
EgCSSR-1671	526761490	at	4	185	60.33	TCCCTTGGAAGAGAATGCTG	60.54	GCACCAATCACCATCACTCA	-	-	1
EgCSSR-1672	526761625	aag	5	212	60.22	AAAAGGGAGAGAGCGAGCA	59.98	TGGAGAATTCCGTTGTACAGG	-	-	2
EgCSSR-1673	526761629	acg	4	207	60.1	GAGGCAAGCTCCATCTCAAG	59.93	TCGGTACCTCGAATTCCAAC	-	-	2
EgCSSR-1674	526761750	ct	4	216	59.81	CTCCCGAAGGGAGTCTTCTT	59.37	AAGAGAGGAAGGGGAGGAGA	-	-	13
EgCSSR-1675	526761754	ag	6	178	57.75	GAGAGAGAGAGAGAGAGAGAGAGAGA	59.86	TTCCACCGTGGTAACAACAA	-	-	1
EgCSSR-1676	526761819	tcc	4	196	59.52	CACCATTTCCCTCCTCAAAG	59.95	GGAGGAGCAGAGAAGGGAGT	-	-	1
EgCSSR-1677	526761819	cct	6	196	59.52	CACCATTTCCCTCCTCAAAG	59.95	GGAGGAGCAGAGAAGGGAGT	-	-	1
EgCSSR-1678	526761837	ag	4	205	59.67	AATGCTGGGGTTAAGGGAAT	60.13	CAGCAGTTTCCTCTGCTTCC	-	-	1
EgCSSR-1679	526761837	tc	8	195	60.09	CCGCGGGTAATCTAACTCAA	59.9	GATCGGAACCCTAGGAAAGG	-	-	2
EgCSSR-1680	526761910	tc	4	177	60.13	CGGTGCTGGTTATCGAGTTT	59.99	ACGCCATTACAACTCCCAAG	-	-	3
EgCSSR-1681	526762001	gt	4	196	59.82	GCACATCAAATGGTCCACAC	59.58	GGCCATATTAGAGAGGACAGGA	-	-	1
EgCSSR-1682	526762100	ga	4	188	59.53	GAAGGTTGCTTGGATTGTCC	59.69	AGATCCCACTGTCGAAGCAT	-	-	1
EgCSSR-1683	526762236	ta	4	198	60.03	TCACAAGGTCTGCAAACTGC	59.86	TTCCCAATCAGGAGGATGTC	-	-	1
EgCSSR-1684	526762403	at	4	199	59.61	GGTGTGAACAACTCATGCAAA	59.44	AATGGTTGTAGCCCATGAGAA	48989619	Chr1	1
EgCSSR-1685	526762416	tc	8	188	59.83	CCACAATTCAACATGACATCG	59.99	AAGCCAAGCAAGGAAGACAA	48865547	Chr1	1
EgCSSR-1686	526762428	ctg	6	193	60.22	GCTGACGGCAAAATGAAGAT	60.02	CAATCACAGCAGCAGCAAAT	48715222	Chr1	1
EgCSSR-1687	526762513	aga	6	209	58.55	GAACGGAGAAGGAGCGTAGT	59.28	TTCTAGGGTTCCTCCTGACG	-	-	2
EgCSSR-1688	526762513	aga	4	209	58.55	GAACGGAGAAGGAGCGTAGT	59.28	TTCTAGGGTTCCTCCTGACG	-	-	2
EgCSSR-1689	526762541	tg	4	184	60.12	TGCTTGGAAAGTGGATGTAGG	59.6	GGGATGAATTGGGTTTTCAA	-	-	1
EgCSSR-1690	526762568	ct	5	184	59.32	CATGATAGATCCCACGGTCA	60.2	TGGATTATCCCAGTCCACGTA	-	-	1
EgCSSR-1691	526762712	tcc	4	167	60.47	TGCTTCCTCCTCCCTCTTCT	57.4	GGAGGAAGAAAGGAAATGAAA	-	-	4
EgCSSR-1692	526762779	ag	5	189	58.23	GCTGAAGAGGTTCATCATGG	59.62	GAGTATGCCACATCTGGTCTTG	-	-	1
EgCSSR-1693	526762813	ac	14	177	58.48	ATGTTTTGGCAAATGAATGC	58.82	GCATCTCTCTCTCTCTCTCTCTCTC	-	-	13
EgCSSR-1694	526762922	ct	4	242	59.56	ACTGCCGAAGCATATGGAAT	60	CCATGAAGGATCTGGGAGAA	-	-	106
EgCSSR-1695	526762960	tg	5	154	60.13	TTCAGAAAAATGGACAATCTAGCA	60.54	TTGCATCTGTTTGGCAGCTA	-	-	1
EgCSSR-1696	526763065	ga	4	200	59.14	ACCCAGGTCTTTCTGCAATC	60.56	ATTTTTGCCCCTTCAAGCTC	-	-	1
EgCSSR-1697	526763090	tg	10	192	59.92	ATGGAGGTGGAGGATGACTG	59.92	CTCTGATCCCATGACCACCT	-	-	2
EgCSSR-1698	526763090	ag	13	192	59.92	ATGGAGGTGGAGGATGACTG	59.92	CTCTGATCCCATGACCACCT	-	-	2
EgCSSR-1699	526763194	ag	5	195	59.78	TCTTCCGATAGGCCAAAGAA	60.1	TGGTTCTCACCTGGATCAGAC	-	-	16
EgCSSR-1700	526763204	at	4	234	60.83	GAAGCCAATGTGGCTGACA	62.24	GGATCGATCACCGTCCTCAT	-	-	31
EgCSSR-1701	526763229	ga	4	233	59.51	GAGTGCATATCCCCAGAAGG	57.72	GATCAGATCGAGGAGGTGAA	-	-	1
EgCSSR-1702	526763244	at	4	239	58.97	TCCTAGAAGTCAATTTGGCTGA	59.7	GGATCGATCACCATCCTCAT	25571142	Chr4	4
EgCSSR-1703	526763256	ca	11	223	59.97	ATGGAAACACCGAGAACGTC	60.11	AACTGTGATTGCCTCCAAGG	25492256	Chr4	1
EgCSSR-1704	526763266	ttct	4	234	59.96	GCCTCTGAAATTGCTTCCTG	60.45	AGAATCCTTCCCAGGAGTGG	25415764	Chr4	1
EgCSSR-1705	526763274	ta	4	208	60.15	AAGGTGCAGCAAGAAGCCTA	60.47	GGCTCATGACATTCGAAACC	25299879	Chr4	1
EgCSSR-1706	526763297	ga	4	206	59.89	GATGACGGATGAGGGTCCTA	60.26	TGCAACTCCCTACCTTCGAC	25075547	Chr4	1
EgCSSR-1707	526763311	ag	8	238	59.03	AAGGTTGCTTGGATTGTTCC	59.71	TGAGTATGCCACGTCTGGTC	-	-	1
EgCSSR-1708	526763338	ag	8	206	57.74	ACTCCCAGCAGGTTAATGTTT	60.91	CCCACCCTTCGAGATGTGTA	-	-	1
EgCSSR-1709	526763342	at	4	265	59.78	CCAAGTGGGGGATTGTTAGA	59.7	GGATCGATCACCATCCTCAT	-	-	9
EgCSSR-1710	526763344	ca	4	202	60.11	CTGGTCTGCACATCAAATGG	59.51	GCCATATTGGAGAGGACAGG	-	-	1
EgCSSR-1711	526763349	att	6	199	59.14	TGCTGTTTGTTGTGACATGG	60.36	GTTCAAGAATGGCACCAACC	-	-	1
EgCSSR-1712	526763357	ta	4	200	59.75	CAAGGATGTCATTCCCGATT	59.12	TGTGCAAGCTTCAGAGATCC	-	-	1
EgCSSR-1713	526763478	tg	5	193	60.08	TTTTCCATCTAGCTCCCACCT	59.94	TCCAAGGGTCCAAAAGTGTC	-	-	1
EgCSSR-1714	526763480	ct	5	243	59.17	ATAGACCCCACTGTCGAAGC	58.3	TTTGGGAGAAGCATCCTACA	-	-	12
EgCSSR-1715	526763486	ag	7	198	60.14	CTGAAGCAGTTCAGCATGGA	59.63	CCCTAGTGAGTATGCCACGTC	-	-	2
EgCSSR-1716	526763550	ag	5	245	60	CCATGAAGGATCTGGGAGAA	59.83	CACTGCCGAAGCATATGAAA	694482	Chr15	67
EgCSSR-1717	526763597	ag	4	199	59.53	GAAGGTTGCTTGGATTGTCC	59.48	GCGTACATGATAGATCCCACTG	369320	Chr15	4
EgCSSR-1718	526763601	at	4	206	60.26	CGTCAGCCTGTTGATGATTG	58.01	AACGTATCATTTGGTCGTGAA	333202	Chr15	1
EgCSSR-1719	526763649	at	4	211	60	ACAAGGTGTTGTGGGAGGAG	59.96	TGTGGACCACTCCGTCATAA	-	-	1
EgCSSR-1720	526763676	agg	4	231	60.36	GGCGATGAGGACGTAGAGAA	59.85	AAGGTCAAGTTCGCTTTGGA	-	-	1
EgCSSR-1721	526763676	gga	4	231	60.36	GGCGATGAGGACGTAGAGAA	59.85	AAGGTCAAGTTCGCTTTGGA	-	-	1
EgCSSR-1722	526763676	ggc	4	204	59.99	GCGAACTTGACCTTCTCCAG	60.36	CCATGTCCAAGACCTCAACC	-	-	1
EgCSSR-1723	526763732	aag	4	157	60.53	ACCAGCCGTTGTTGGATCT	58.56	TTTTCTTTTCTTTTCTTCTTCTTCTTC	-	-	1
EgCSSR-1724	526763743	at	4	207	59.53	CAAATTGATCCCAAAAGCTAAAA	59.81	TTCTTCCATGCATGTGCTTC	-	-	2
EgCSSR-1725	526763747	at	4	210	59.88	AAAGGCCAGCTAAGTCACCA	57.1	AGCACACTGCTTGATCTGAA	-	-	1
EgCSSR-1726	526763764	ga	4	187	59.73	AAGGTTGCTTGGATTGTCTCA	59.69	AGATCCCACTGTCGAAGCAT	-	-	1
EgCSSR-1727	526763781	ag	4	250	58.42	ATCCAACAACAGGACAATCG	59.92	TCCGTAATGCATCAAGATTCC	-	-	1
EgCSSR-1728	526763989	ct	4	189	60.22	ATCTGAGCCGGAACAAGATG	59.98	GGGTAGATGGAGGGGATGAT	14022958	Chr6	1
EgCSSR-1729	526764021	ga	4	206	59.71	CATGCCTTTGGCTAGAAACC	60.04	CTTTCTTCCATCTCCCACCA	-	-	1
EgCSSR-1730	526764037	at	4	200	59.55	TGGTCAAAAAGAATCCATCAGA	59.42	TGAAGATGTGAGTGCCTCGT	-	-	1
EgCSSR-1731	526764057	gga	5	202	59.56	CAGACCGAGCTCCTGATTCT	59.47	CCCAGTCATCATCTCCACAA	-	-	2
EgCSSR-1732	526764061	cgt	4	220	60.24	AGCTTCTCCCTGAGCTCCTC	59.93	ACATGAAGAGATGGGGCAAC	-	-	1
EgCSSR-1733	526764061	cgc	4	220	60.24	AGCTTCTCCCTGAGCTCCTC	59.93	ACATGAAGAGATGGGGCAAC	-	-	1
EgCSSR-1734	526764063	ct	4	198	60.4	AAGCTTCCTGTAGGCGGACT	60.24	GGGAAGGGAAAGGAAATTGA	-	-	1
EgCSSR-1735	526764063	tc	7	198	60.4	AAGCTTCCTGTAGGCGGACT	60.24	GGGAAGGGAAAGGAAATTGA	-	-	1
EgCSSR-1736	526764074	gga	4	191	59.47	GAGATCGGAGGGTGTGAATC	59.95	CACGGCTTCTCCATCTTCTC	-	-	1
EgCSSR-1737	526764074	ga	4	191	59.47	GAGATCGGAGGGTGTGAATC	59.95	CACGGCTTCTCCATCTTCTC	-	-	1
EgCSSR-1738	526764074	gcg	5	191	59.47	GAGATCGGAGGGTGTGAATC	59.95	CACGGCTTCTCCATCTTCTC	-	-	1
EgCSSR-1739	526764084	cct	4	191	59.21	CTCTCCCACTCCTCCACCT	60.08	CCAAAGGCTTAGGATTTCGAC	-	-	2
EgCSSR-1740	526764086	ag	5	195	60.27	CTGAAAATCCCCATCAATCG	59.99	CGTGAAGGAGGACAAGAAGC	-	-	2
EgCSSR-1741	526764086	t	12	226	60.03	GGGATCGAGACGTGATAGGA	60.05	GGAAAACGTGGGGGAATAGT	-	-	1
EgCSSR-1742	526764088	t	13	230	60.46	TATGGCGGACATAGCTGGAT	59.53	TTTCCCCTTTGACAATCTGAA	-	-	2
EgCSSR-1743	526764090	ttc	4	218	60.32	CATTGTACCATGGGGGATGT	59.74	CCAGGATCATCCATTCCTGT	-	-	1
EgCSSR-1744	526764095	cca	4	200	59.85	TGGATGATGGATGGTTCTGA	60.48	TGACATCAATGGCTTCATGG	-	-	2
EgCSSR-1745	526764104	gt	4	201	59.48	AGTTGGCACCGAACCACTAT	60.17	GAGGGGTGAATTGGGTTTCT	-	-	17
EgCSSR-1746	526764115	tc	4	275	58.49	AGAGAAGCATCCTTCATCCTG	58.96	ACCACATCCGATCTCGTACA	-	-	2
EgCSSR-1747	526764360	tc	11	208	60.19	CTTTCTCCATCCCGTTCTCA	60.18	GCCGTCATCTCCTCGATAAA	46967391	Chr1	1
EgCSSR-1748	526764405	ac	4	216	60.91	GGGGGTGAATTGGGTTTCTA	60.03	GTGGACGTAGGTGCAAGGTT	-	-	7
EgCSSR-1749	526764425	ct	5	194	59.68	TCCAGCTCCTTCGACTTCTC	59.52	CGTTGTGATCCCGAGTGATA	-	-	1
EgCSSR-1750	526764427	ta	4	135	60.27	GCATCAAAATGCACAAGCAC	59.81	TTTGCATCTCAATGCAGTCC	-	-	2
EgCSSR-1751	526764437	ag	5	179	59.47	AAGAGGGAAAGCAAGGAAAGA	57.99	TTTTTGGGCTGAAATTTCTCT	-	-	1
EgCSSR-1752	526764437	ga	7	179	59.47	AAGAGGGAAAGCAAGGAAAGA	57.99	TTTTTGGGCTGAAATTTCTCT	-	-	1
EgCSSR-1753	526764472	ca	6	176	57.75	TCTCTCTCTCTCTCTCTCTCTCTCTC	59.92	TGATGATTTTGTTTGGCATGA	-	-	3
EgCSSR-1754	526764472	ta	23	176	57.75	TCTCTCTCTCTCTCTCTCTCTCTCTC	59.92	TGATGATTTTGTTTGGCATGA	-	-	3
EgCSSR-1755	526764561	at	4	166	58.33	AGAAGCCAATATGGCTGACA	58.62	CGGATCGATCACTATCCTCA	48503664	Chr1	1
EgCSSR-1756	526764612	ta	4	222	60.79	CAGCTATGCAACCCAAGAGG	60.37	AAATTGGCACCGAACCACTA	48060311	Chr1	1
EgCSSR-1757	526764653	ccg	4	196	61.21	CTCTGCTTCGGCCTCCTC	61.05	AGTCGACCGGTTCGTTCTTT	-	-	2
EgCSSR-1758	526764654	tc	4	205	59.93	ATGGTTTTGAAGCCATCAGG	60.94	GCCAGAGCAGGAATCAACTG	-	-	1
EgCSSR-1759	526764659	ag	5	203	59.71	TGGTGGGAGCTTTTTGAGTT	58.99	CCCTCCCTCCCTTATCTTTC	-	-	2
EgCSSR-1760	526764659	ga	4	203	59.71	TGGTGGGAGCTTTTTGAGTT	58.99	CCCTCCCTCCCTTATCTTTC	-	-	2
EgCSSR-1761	526764659	ga	4	203	59.71	TGGTGGGAGCTTTTTGAGTT	58.99	CCCTCCCTCCCTTATCTTTC	-	-	2
EgCSSR-1762	526764671	gc	4	205	59.72	GACTTCAACATCGTCCTCGAC	60.1	TGGCATCAGAGATGAGCTTG	-	-	1
EgCSSR-1763	526764702	ctt	5	198	59.62	GTTATGCTGCTGCTCCTGTG	60.76	TACCTCAGCTCCCTCATCCA	-	-	1
EgCSSR-1764	526764740	ct	7	207	59.51	AGTCAAACATGCACAAGCAGA	59.9	GAGCCCCCAGGAATTTAGAC	9346512	Chr13	1
EgCSSR-1765	526764741	ta	4	200	62.05	ATCGAAAGGAAGTGGGCTGA	60.17	AAGGGGGATGCCCTAGTATG	9343491	Chr13	1
EgCSSR-1766	526764747	ctt	4	199	59.99	GGCCAGTAAAGTTGATGACCA	59.6	CTTGAGGCACAGAAAGAGGAA	9277929	Chr13	1
EgCSSR-1767	526764747	ca	4	204	60.15	CTTGCACAAGGGGTCAACTT	60.24	AGGCCCTTTTCTTTGTTGCT	9279601	Chr13	1
EgCSSR-1768	526764791	ct	4	191	59.54	AACCTCATCTGAGATTCGATCC	59.84	AACTGTGGGACGGTAGATGG	8926977	Chr13	1
EgCSSR-1769	526764791	ac	4	193	59.84	AGCCAGGCCTAGAATGAACA	60.04	GGAATCGGCTTCCCTTAGAC	8929851	Chr13	1
EgCSSR-1770	526764851	ta	4	200	60.89	TGGGATGCTGACTGATACCC	59.51	AAGGCACTCCCCATGAGATA	-	-	1
EgCSSR-1771	526764851	ga	4	197	59.26	AACCTCATCACCTGCTCACA	60.19	TTGCTCTCCTGGATTTGGAC	-	-	1
EgCSSR-1772	526764869	ga	6	199	60.12	CGGGAAATTTTTCCAATCCT	59.93	CCCATTGGGCTAAAACAAGA	-	-	2
EgCSSR-1773	526764876	ag	4	206	58.73	ACTTGCAGCAATGTGGATTC	59.84	GCCTGAAACAGGGTGAGAAG	-	-	1
EgCSSR-1774	526764877	ct	10	262	59.44	GAAGCAATCTCGGTTTTCTCA	59.32	ATGGAACCCCATGGATAATG	-	-	2
EgCSSR-1775	526764877	at	4	262	59.44	GAAGCAATCTCGGTTTTCTCA	59.32	ATGGAACCCCATGGATAATG	-	-	2
EgCSSR-1776	526764877	cct	4	191	60.17	TCCGTCCTCTCTATCCATCG	60.23	GCTCGATGACTGGAAATCGT	-	-	1
EgCSSR-1777	526764877	ct	6	191	60.17	TCCGTCCTCTCTATCCATCG	60.23	GCTCGATGACTGGAAATCGT	-	-	1
EgCSSR-1778	526764913	at	4	202	60.01	ATCAGTGGTATGGGGATGGA	59.28	CTGCATCCAACTTCAAATGC	-	-	1
EgCSSR-1779	526764927	ac	6	207	60.2	CCAGAAGGCCTGCATAAAAA	58.95	TGGTCCAGTTCCAAAAATCA	-	-	1
EgCSSR-1780	526764934	cat	4	198	60.22	GTTTAAAGGGGCCTGGTGTT	59.96	AGCTACAACCCCTGGGAGAT	-	-	1
EgCSSR-1781	526764936	at	4	199	59.88	TCAAGAGGGAAGAGGCAAGA	59.98	AGGATCAGCCTTTGTCCAAC	-	-	1
EgCSSR-1782	526764936	at	4	199	59.88	TGCATGCAAAACTGAACACA	59.98	AGGGCCATGCTGTACATAGG	-	-	1
EgCSSR-1783	526764945	acat	6	189	61.09	CACACACACACACCCACACA	58.83	ACACACACACACACACACACAC	-	-	283
EgCSSR-1784	526764945	acat	5	189	61.09	CACACACACACACCCACACA	58.83	ACACACACACACACACACACAC	-	-	283
EgCSSR-1785	526764945	tg	10	189	61.09	CACACACACACACCCACACA	58.83	ACACACACACACACACACACAC	-	-	283
EgCSSR-1786	526764945	at	5	219	61.09	CACACACACACACCCACACA	58.83	ACACACACACACACACACACAC	-	-	283
EgCSSR-1787	526764960	tct	4	199	60.47	CTCCCTCTGCCTTCTTCTCC	58.96	TGGTGGACAATCTTGAAATGA	-	-	2
EgCSSR-1788	526764977	aag	5	201	60.11	TCAACCTCTAACCCCACTGC	59.84	AGCCTCTGAACCTGAACCAA	-	-	1
EgCSSR-1789	526764977	atg	5	201	60.11	TCAACCTCTAACCCCACTGC	59.84	AGCCTCTGAACCTGAACCAA	-	-	1
EgCSSR-1790	526764977	tga	4	201	60.11	TCAACCTCTAACCCCACTGC	59.84	AGCCTCTGAACCTGAACCAA	-	-	1
EgCSSR-1791	526764980	ta	6	194	60.27	ACCTCATGTGCGTCTCCTTC	59.6	AACAGATGCAAGCGAAGTCA	-	-	1
EgCSSR-1792	526765003	tc	4	179	60.4	TGGGAAAGTGGTTGTCACCT	60.07	CAGAAGGCCTCCCATGTAAA	-	-	1
EgCSSR-1793	526765013	ct	4	192	59.83	GCCCTTCAAACGCCTCTAC	59.87	TTCGATCCTTTTCCCATGTC	-	-	1
EgCSSR-1794	526765049	ga	4	203	58.33	TTGGATTGTCCCAATTTACG	58.86	TGTACATGTCATGGCGTATATGA	-	-	2
EgCSSR-1795	526765050	ta	4	207	60.46	CAGGGCCCTTCTTGTAGGAT	60.45	TGTGCCAAACAGCTGGACTA	-	-	1
EgCSSR-1796	526765051	ag	4	201	59.96	ACAACCATGACCCTCCTCAG	60.21	CCCCTTCGCAATCACTAGAA	-	-	1
EgCSSR-1797	526765051	at	4	208	58.49	CACCAAAAACATATGCAGTTACC	60.34	TGGATTCCTGGGTATGCAGT	-	-	1
EgCSSR-1798	526765051	cgc	4	207	59.36	CAGATCTCGGTCGATCTCCT	60.68	AGAAGGAGCAGCCGTCAAG	-	-	2
EgCSSR-1799	526765085	tg	9	208	60.05	GACGAGTTCAAGGGATGGAA	59.21	TGTCCATGAGCTCCAGTGAT	39108277	Chr5	1
EgCSSR-1800	526765085	at	4	208	60.05	GACGAGTTCAAGGGATGGAA	59.21	TGTCCATGAGCTCCAGTGAT	39108300	Chr5	1
EgCSSR-1801	526765187	at	5	202	59.59	CAATGGCATAGTCTCTCAATGG	59.85	CGGTGTGGTAGGAACGATTT	-	-	1
EgCSSR-1802	526765189	ga	4	181	59.86	TGTGCTATGAAGGCTTGTGG	60.07	TCGGGCTTTCCAACTTATTG	-	-	1
EgCSSR-1803	526765236	tc	4	206	59.96	ACCATGTCCTGGGACTTCAG	60.23	GTCTCATGCAAGGGAATGCT	-	-	1
EgCSSR-1804	526765271	agg	4	231	60.02	GAGCTACTCGCAGTCCCAAC	59.96	AGGGAGGTGATGTTGAGGTG	36045143	Chr4	2
EgCSSR-1805	526765284	at	14	186	58.83	ACACACACACACACACACACAC	60.36	TGCTATTTCCATTTGTGTTCCA	35891204	Chr4	1
EgCSSR-1806	526765284	gga	4	188	60.39	CGCAGGAGGAGTTAAGGTGA	60.43	AAAGTTCCTCCCTCCCCTCT	35895916	Chr4	2
EgCSSR-1807	526765306	ct	4	193	60.86	CCCAAACGATGAAAAGGACA	57.75	GAGAGAGAGAGAGAGAGAGAGAGAGA	35729070	Chr4	12
EgCSSR-1808	526765306	ct	7	201	60.86	CCCAAACGATGAAAAGGACA	57.75	GAGAGAGAGAGAGAGAGAGAGAGAGA	35729080	Chr4	12
EgCSSR-1809	526765467	tc	10	162	61.11	GTTGCATTGTTCAGGGTGCT	60.61	CGAACCAAAGCATCATAGCC	-	-	2
EgCSSR-1810	526765516	tg	4	150	59.03	ATCATCGATCAGCCATTTGA	60.44	GCATACATTCGGCCTATTCG	-	-	1
EgCSSR-1811	526765520	ga	6	200	59.6	AGCTCTTTCCACACCTCTGC	59.99	TCAAGAGAGGCCTGTGGTCT	16221916	Chr6	1
EgCSSR-1812	526765520	ag	16	200	59.6	AGCTCTTTCCACACCTCTGC	59.99	TCAAGAGAGGCCTGTGGTCT	16221929	Chr6	1
EgCSSR-1813	526765579	ta	4	209	58.99	TTTTGGATTTCAGGGAAAGG	60	GCATGCACACATACCCACTC	15765947	Chr6	1
EgCSSR-1814	526765604	at	5	209	59.56	ATCAATGGAATGCGCTACCT	60.28	GGTCGACAACGAAAGAGTTGA	15513252	Chr6	1
EgCSSR-1815	526765627	tc	6	200	60.07	TCGATTCGGTAGGTGAGACC	60.12	CCACAGCAACATCCGGTAG	-	-	1
EgCSSR-1816	526765632	gct	4	178	60.11	CAATCTTGCCTCCAGTGGTT	60.01	CGATACAACAGCCTCAGCAA	-	-	1
EgCSSR-1817	526765632	at	12	235	58.94	TGAAGAACATGCATGCAGAA	59.76	CACAGCTATTGCTTGGAAACC	-	-	1
EgCSSR-1818	526765632	at	4	217	58.94	TGAAGAACATGCATGCAGAA	59.76	CACAGCTATTGCTTGGAAACC	-	-	1
EgCSSR-1819	526765651	t	17	203	59.84	TTCGAAGATGCCAAGTGTTG	60.07	AGCTTTAGGGGGTTTCTCCA	-	-	1
EgCSSR-1820	526765651	at	4	204	59.61	TTTAGCCCGTAGGCAACAAT	59.71	AATATTGCGGCATTCAGCTT	-	-	1
EgCSSR-1821	526765654	ca	10	215	60.28	TGCGTAGGTGTGTGTGTGTG	57.75	TCTCTCTCTCTCTCTCTCTCTCTCTC	-	-	7
EgCSSR-1822	526765654	at	8	215	60.28	TGCGTAGGTGTGTGTGTGTG	57.75	TCTCTCTCTCTCTCTCTCTCTCTCTC	-	-	7
EgCSSR-1823	526765682	tg	4	207	59.96	CATACATTGCCTGCCACATC	60.39	TTTTAGCCCGTCAGCTTGTC	-	-	1
EgCSSR-1824	526765684	at	4	194	60.37	TTCCTTGACAAAGGCTGAGG	59.82	ATGTTACCGCCTCATGTTCC	-	-	1
EgCSSR-1825	526765699	gag	5	196	60.28	TGTCCGATCCATCCAATTCT	59.03	CACCAACAACGTGTGTTCAA	-	-	1
EgCSSR-1826	526765742	ct	4	188	60.01	GTCAGAGGATGGGAGATCCA	60.3	AGGATTCAAAGAGGGGGTTG	19288989	Chr4	2
EgCSSR-1827	526765860	ga	4	201	60.82	GCGGAGAGGAAGAAAGGAAA	58.36	TCGGAATCTCTGACCAAGAA	-	-	1
EgCSSR-1828	526765996	gt	4	200	57.75	GAGAGAGAGAGAGAGAGAGAGAGAGA	58.38	CCACCTTGCAAAGGTAGTTCT	-	-	4
EgCSSR-1829	526766001	gtg	4	195	59.73	TTTATTTGGTGCAGCCTGTG	59.57	CCAATCTGCACTACCACCAA	-	-	1
EgCSSR-1830	526766001	tg	4	217	60.38	TGTGGCTTGGTGGAGGTAAT	59.9	AACCAGCAAGTGGAGAACAGA	-	-	1
EgCSSR-1831	526766119	at	6	201	60.54	GTGCATGGATGGTGACAAGA	60.25	AACGGCTCTTCCAAACCTCT	-	-	1
EgCSSR-1832	526766219	tc	4	197	59.94	CCAGAGCCTTCTTCCATGAG	59.96	TTGTTTCTTGAATGGGTGAGG	14260951	Chr9	1
EgCSSR-1833	526766223	tc	4	239	59.58	AGACCCCACTGTCAAAGCAT	58.3	TTTGGGAGAAGCATCCTACA	14218941	Chr9	1
EgCSSR-1834	526766255	ag	4	212	57.9	CGCTCTCTCTTGAGGAGTTG	59.22	CCATGAAGGATTTAGGAGAAGC	14001443	Chr9	1
EgCSSR-1835	526766394	ct	5	189	59.53	TGAATATGCCACGTCTGGTC	59.65	CTGAAATGGTTCAGCATGGA	-	-	2
EgCSSR-1836	526766396	at	4	170	59.09	TTTACGACCTTCCAGTGGTTC	59.39	TGTCCGACAACTCCTCAAGA	-	-	50
EgCSSR-1837	526766502	tc	4	198	59.69	TGCTTTGAATTCTCCCTACCA	60.2	TGAACTGCATCCATCCTTGA	-	-	2
EgCSSR-1838	526766504	ac	4	198	58.69	GGGGGTGAATTGGATTTCTA	59.04	TTGGCACCGAACCACTATAA	-	-	21
EgCSSR-1839	526766507	ct	9	215	60.33	ACCTTGGCCTCACCCTAATC	60.23	ATCATTGGCCTTCTGCTGTC	-	-	2
EgCSSR-1840	526766524	ag	5	195	60.14	ACCAATAAGGCAACGAGCAC	60.24	GAGATGCAAAGAGCCGAGAG	-	-	1
EgCSSR-1841	526766550	at	4	197	59.87	ACGGAAACGGTATGTTTTGC	60.58	TTGAATTTAGGCCTCGACCA	43348766	Chr4	1
EgCSSR-1842	526766563	ta	4	196	60.52	GCCAGCAGGTAAAGCAAAGA	59.84	CCGTCCTTGAGAAGAACGTC	43276530	Chr4	1
EgCSSR-1843	526766565	ga	4	200	59.94	AACAGCGGTGGTAGCTGTCT	60.04	CGGAAAGATGGTGGAAAGAA	43272274	Chr4	1
EgCSSR-1844	526766565	gt	4	202	59.92	CCAGGCAGGCCAAAATAATA	59.85	CTTCTGAGCCCAAAACCAAG	43270749	Chr4	1
EgCSSR-1845	526766584	tc	4	200	60.33	CCCACTCCCTCATCATCAAC	60.09	TCTTCGTCCTTGGGTTGTTC	43150988	Chr4	1
EgCSSR-1846	526766589	at	4	184	60.08	GCCTCATCGTTCTCCAACAT	60.2	TGGCAACAGAAAAAGTAACACG	43067447	Chr4	1
EgCSSR-1847	526766599	ca	4	232	60.07	CAAGAACCATGCCAGGAGAT	59.4	TTTTGCTCGTAGACCAGAAATG	42969154	Chr4	1
EgCSSR-1848	526766599	at	4	219	60.06	TTGGAATCATTGTCTCGGAAG	59.38	TCCAACCCATGTTCTTTCCT	42953690	Chr4	1
EgCSSR-1849	526766599	tg	8	211	60.06	TTGGAATCATTGTCTCGGAAG	59.38	TCCAACCCATGTTCTTTCCT	42953706	Chr4	1
EgCSSR-1850	526766731	ct	5	183	59.69	AGATCCCACTGTCGAAGCAT	60.21	TTGCTTGGCTTATCCCAGTC	-	-	2
EgCSSR-1851	526766731	ga	4	183	59.69	AGATCCCACTGTCGAAGCAT	60.21	TTGCTTGGCTTATCCCAGTC	-	-	2
EgCSSR-1852	526766861	ga	4	202	59.08	TCAAGTGCATATCCCCAGAA	57.72	GATCAGATCGAGGAGGTGAA	-	-	28
EgCSSR-1853	526766924	ag	5	185	61.89	AGCGGTTCAGCATGGAAAAT	59.71	TGAGTATGCCACGTCTGGTC	18534407	Chr4	5
EgCSSR-1854	526767254	ta	4	229	60.66	CGGAAGCTATCATGAGTGGTG	59.71	AATCTTTTGCCACCAGCCTA	-	-	1
EgCSSR-1855	526767443	ta	4	236	59.52	TCATTTGGTCACGAACAAGTTT	59.11	TCCAAGTGGGAGTTGTTGAA	-	-	1
EgCSSR-1856	526767452	ga	5	178	58.77	TTGGATTATCCCAGTCCACA	59.7	AGATTCCACTGCCAAAGCAT	-	-	9
EgCSSR-1857	526767476	ga	4	198	59.88	GGAAGGAGAGGGAGAGAGGA	60.53	TTTCGAAATAGGGGCTCCA	-	-	9
EgCSSR-1858	526767553	attag	4	278	58.83	GTGTGTGTGTGTGTGTGTGTGT	59.59	ATACATCCCTCCATGCATCC	-	-	6
EgCSSR-1859	526767871	at	4	217	59.91	AAGCTTGCACACCTTGGACT	60.23	ATTCTCCTGTGGCAATGCTC	-	-	1
EgCSSR-1860	526767904	ga	4	220	59.72	CCATGAACGCTACCAACAGA	60.15	CCCGAGAATCTCTCCATTCA	-	-	4
EgCSSR-1861	526767962	gga	5	216	60.82	GGTTGACGGAGAGGCTGAC	60.77	AGTTCCGCTCCTTCCTTCAC	14715823	Chr4	1
EgCSSR-1862	526767962	ta	8	198	59.82	GGGTTGACCACCCTGTAAGA	59.91	GCCCCAAACCTACCCATTAT	14717725	Chr4	1
EgCSSR-1863	526767962	ta	4	198	59.82	GGGTTGACCACCCTGTAAGA	59.91	GCCCCAAACCTACCCATTAT	14717801	Chr4	1
EgCSSR-1864	526768027	ga	4	194	59.38	CCCCAAAAGGATATCGACAG	60.2	TTCGATCAGATTGAGGAGGTG	41765808	Chr3	3
EgCSSR-1865	526768060	ag	5	180	59.77	CTTGGATTATCCCAATCGACA	59.85	AGATCCCACTGCTGAAGCATA	41672239	Chr3	106
EgCSSR-1866	526768084	ta	4	201	59.04	TGGCACCGAACCACTATAAA	60	GGAAGGGGTGAATTGGATTT	41525522	Chr3	1
EgCSSR-1867	526768089	at	4	228	59.88	CTTCACGCCTTTGTTTGTCA	59.83	TGATCTCCTAGTCCGCAGGT	41455390	Chr3	1
EgCSSR-1868	526768108	gag	4	183	60.14	CTGCACTGTCATCGGAGAGA	60.01	TTCCCCTTCTCTTCCATCCT	41355886	Chr3	1
EgCSSR-1869	526768112	cgg	4	217	59.86	CTCCCAATTCAATCCTTCCA	60.28	CATGGAGTACGCTTCCGAGT	41316020	Chr3	1
EgCSSR-1870	526768139	at	4	199	58.99	CAAGTCCACATGGATCAGTTG	59.56	CACATGAAGCCAAAAACCAA	41094481	Chr3	1
EgCSSR-1871	526768141	at	4	202	60.1	CGATTTGTTTCCTTTCTTCCTG	59.52	CCCACCTGCAGACAATCATA	41087701	Chr3	1
EgCSSR-1872	526768232	tc	4	200	58.65	TTTGGGAGAAGCAGCTTACA	59.03	CTCTCTCTTGAGGGATTGTCG	-	-	5
EgCSSR-1873	526768278	ct	4	234	59.46	CCAACTCCATCCTCATCTCC	59.91	TTCGTATTTTTCCCGCATTC	-	-	6
EgCSSR-1874	526768298	at	4	188	60.11	CCAACATGTTCTTGGGCTCT	59.8	CCCATCAAATTTTGGCAAGT	-	-	2
EgCSSR-1875	526768300	tc	4	217	60.18	CTTCCTACCCCTGGACCAAT	60.08	CACCACCGAGGAAAAGAAAA	-	-	1
EgCSSR-1876	526768453	ct	4	196	59.65	GATAGATCCCACTGCCGAAG	59.81	TTTGGATTGTCCCAATCTACG	-	-	2
EgCSSR-1877	526768565	tg	4	146	59.48	AAACCTGCTAGGCATCTTCG	59.37	AACTGTCTTGTCTGGCAGGTC	-	-	1
EgCSSR-1878	526768589	ag	5	195	59.77	CAGCAACAAGAGCAGTCTGG	60.51	GTCATTCCACCGACTTGGAG	-	-	1
EgCSSR-1879	526768612	at	6	203	59.9	TTGGACAAATTCCTCCTTGG	60.68	CGGGGTGGATGCAGATATAA	-	-	1
EgCSSR-1880	526768631	at	4	200	60.52	GCCTGTGGAGTGTCCAATTC	60.26	CCGTTGCAAGGACTTCTCAT	-	-	1
EgCSSR-1881	526768751	ga	4	213	60.09	GGTGTTTCAGGAGGAGTCCA	58.94	CGACCTATCGAGGTATGGGTA	-	-	2
EgCSSR-1882	526768758	at	5	200	58.99	TGCAAACTATCAGATTCAGAGGA	60.89	TCCATGTACCTCCAGCATCC	-	-	1
EgCSSR-1883	526768899	agc	7	201	59.25	TTGCCATCAGAAAAGTTGGA	60.59	ATGCCCAAAGCAAAGCAATA	49304725	Chr4	1
EgCSSR-1884	526768910	ta	4	201	60.22	TCCGCAACAGAATGCAATAA	60.24	CCCTGCAAAAGTTCTCGGTA	49208510	Chr4	1
EgCSSR-1885	526768969	ga	4	206	59.88	GACCAGTACCACCACCGTCT	59.79	ACGAATATCCCTCCCTCGTT	48826530	Chr4	1
EgCSSR-1886	526768985	t	13	203	59.77	GGCACATTTTTCGGATCATT	60.13	CACCGGTTAGCTCAGGTGAT	48700748	Chr4	1
EgCSSR-1887	526768987	a	13	200	59.83	CGTCCTCCATATGAACCGTAA	60.38	GCAAGCTTATGCGAGGTGAT	48675426	Chr4	1
EgCSSR-1888	526769010	ca	4	250	57.81	CCTCCTCGATCAGATTGAAA	59.38	GTGTAGGACATGGGGAGAGG	-	-	3
EgCSSR-1889	526769122	tct	4	204	59.28	TCCGAATCACTTAGGATCAGC	60.01	GATCGGTTTTCTCGATTGGA	-	-	1
EgCSSR-1890	526769126	tc	4	210	60.01	CCTTGTCAGCGACATAAGCA	59.1	TCAGGCTCTCTGCTCTCTCA	-	-	1
EgCSSR-1891	526769137	tc	4	222	60.23	GAGAAGCAAGTTCCCCAACA	60.16	TGATGGATTCGATTTGCTGA	-	-	1
EgCSSR-1892	526769212	ct	5	179	59.82	CCACTGCTGAAGCATATGGA	60.21	GTTGCTTGGCTTATCCCAGA	-	-	2
EgCSSR-1893	526769212	ga	4	179	59.82	CCACTGCTGAAGCATATGGA	60.21	GTTGCTTGGCTTATCCCAGA	-	-	2
EgCSSR-1894	526769217	ag	4	194	61	CCGATAGGCCATGGAATTTT	59.34	CCTTCCAATGGTTCTCATCC	-	-	11
EgCSSR-1895	526769277	ag	5	211	60.74	GGCTATCTTTCGATAGGCCATAA	59.14	CGACCTTCCAATGGTTCTCT	-	-	2
EgCSSR-1896	526769429	atc	4	186	59.05	GCACAAAGTGGAGCAAGAAA	59.34	AAGATGGATCTTGGGTTGGA	-	-	1
EgCSSR-1897	526769568	at	4	207	59.69	TGATTGGCTTTGTCCAAGTG	59.75	CGTTTGGTCGCAAACAAGT	-	-	4
EgCSSR-1898	526769576	ca	4	192	59.34	TTCTCCTCCTCGATCTAATTGAA	60.31	GGGGAAAGGACCACTGAGAT	-	-	1
EgCSSR-1899	526769821	ac	4	197	59.01	TCCCAATCAGGAGAATGTCA	59.99	TGATCACAAGGTCTGCAAGC	-	-	1
EgCSSR-1900	526769987	at	4	208	60.26	CATCAGTGGAGGGAGCTTGT	59.47	AGCGCTCATGCAGCTCTAC	-	-	2
EgCSSR-1901	526770004	ag	4	248	59.98	GAGCACCGAGCTCTGATACC	59.04	TGGCACCGAACCACTATAAA	-	-	2
EgCSSR-1902	526770149	at	4	206	60	CCATGAAGGATCTGGGAGAA	59.88	TCTCTTGAGGAGTTGTTGGACA	-	-	1
EgCSSR-1903	526770215	ag	8	178	60.59	CATCATCAAAGGGCTGAAGG	57.9	TGCTGTTAGTCTCTCTCTCTCTCTC	-	-	2
EgCSSR-1904	526770550	ta	4	270	60.24	TCAGCCTGTTGATGGTTGAA	60.02	TGGTTAAGAGGACAACCAACG	-	-	2
EgCSSR-1905	526770599	cct	4	194	60.19	CCTCCTCACCATCCTCTTCA	59.93	GGACGACGATCTGAACCATT	-	-	1
EgCSSR-1906	526770617	ca	4	206	60.11	TGCAAACCAAGTATGGCAAA	60.35	CGTGCATGCATGTGTGTG	-	-	2
EgCSSR-1907	526770625	tc	14	199	59.8	CAAATGCGAGTCAAGATCCA	60.84	GGCATGAATTCAAGGTTCCA	-	-	1
EgCSSR-1908	526770743	tc	7	212	59.74	TAGGCGCAAGTTCAGAGACA	59.98	TCCAACCAACAACACAAGGA	1790410	Chr15	1
EgCSSR-1909	526770788	gaa	4	201	59.8	CGGAGGATGTACTCCCACAT	59.68	TCTTGACATGGTGTGGCTTC	1398579	Chr15	1
EgCSSR-1910	526770845	tc	4	177	59.51	GGGTTATCCCAATCCACGTA	59.83	AGATCCCACAGCAGAAGCAT	903818	Chr15	6
EgCSSR-1911	526770845	ag	5	177	59.51	GGGTTATCCCAATCCACGTA	59.83	AGATCCCACAGCAGAAGCAT	903853	Chr15	6
EgCSSR-1912	526770938	ta	4	255	61.26	GAGTCTGCAAGCTGCAAAGG	59.81	TGCTTCCCCTAGGTCTTTCA	-	-	1
EgCSSR-1913	526770939	at	4	194	60.31	GACAACCCAAGAGGGAGGAT	59.86	GTTTGGCACCGAACCACTAT	-	-	10
EgCSSR-1914	526771018	tttc	4	189	60.24	GCATTGGTTCCACTGTTATGG	60.56	CGGGTCCAATCAAACCAATA	-	-	2
EgCSSR-1915	526771032	tca	5	180	59.1	TTCACATACCCGAGGTTTAGC	59.74	AAAAAGGGGCGTAAAAGAGC	-	-	1
EgCSSR-1916	526771032	ta	4	200	59.6	GCACTTTTGGGATTTGTCTTG	60.19	TGAAGCCCAAGAAGGATGTC	-	-	1
EgCSSR-1917	526771054	at	4	201	58.99	TGTGTGACTCCATAGGTTCCA	59.61	TCATTCTACTGGGTTGCCACT	-	-	13
EgCSSR-1918	526771056	ga	4	189	60.71	TCCAAAAGGAGATTGGCAGA	60.2	GATCAGACCGAGGAGGTGAA	-	-	1
EgCSSR-1919	526771076	at	4	238	60.12	GATGAGGCAACAGGTCCACT	60.07	GCACGGGACTTCTCCAATAA	-	-	1
EgCSSR-1920	526771096	ct	4	199	59.97	ACTTGGGCACAGTTCCAATC	59.67	GTTTGAGCCCATCAAGGAAG	-	-	5
EgCSSR-1921	526771125	ag	4	180	59.88	GCTTTGGGAGCTGTAGGTTG	60.18	TGTGCGAGAGTTCAGCAAAC	-	-	10
EgCSSR-1922	526771132	ta	5	180	59.37	TTCCCAATTAGGAGGATGTCA	59.99	TGATCACAAGGTCTGCAAGC	-	-	1
EgCSSR-1923	526771233	ac	4	198	60.91	GGGGGTGAATTGGGTTTCTA	59.04	TTGGCACCGAACCACTATAA	-	-	39
EgCSSR-1924	526771357	tct	6	195	60.01	GCACCTATGGTCTGCAATGTT	59.14	AATGGTCTGCCACCTTCTTC	-	-	1
EgCSSR-1925	526771374	tgca	4	208	60.04	AGCAAGGCTACGCTGTGAAT	59.33	CACCCTTGTGCTTCTGTTTG	-	-	1
EgCSSR-1926	526771469	ga	5	220	59.94	AATGAGAGACCCCCGTTCTT	59.32	TGCAATCCAATGAGGAGAGA	-	-	1
EgCSSR-1927	526771469	tc	4	209	59.56	GGTGCGACGAGAGAGAGAAT	59.96	AGCGAGAAGGGAAAGGAAAG	-	-	1
EgCSSR-1928	526771503	ag	4	201	60.15	GAGGAGAGGAAGGGGAGATG	60.36	TTTCTATCACGCGCATTTCA	-	-	1
EgCSSR-1929	526771547	tac	4	201	60.24	TTGACCCGAACAGGCTAAAG	59.55	TTCCATCTCCAACATTCAGAAA	959434	Chr11	31
EgCSSR-1930	526771631	tc	4	249	58.96	GGATCCCACTATCGAAGCAT	60.58	ACGAAGGATTTGGGAGAAGC	-	-	1
EgCSSR-1931	526771734	ta	4	230	59.76	AAACCGTACCGAAACCACAC	59.94	AGAGGGACCGGAAGTGAAAT	-	-	1
EgCSSR-1932	526771739	ta	4	196	59.97	AAACAGCATGGTGTCATGGA	59.95	GTGGCATCAGAATGCTCTCA	-	-	1
EgCSSR-1933	526771834	acat	5	238	60.01	AACCTTGACACACACACACACA	61.19	CACACACACACACACACACACA	-	-	8
EgCSSR-1934	526771834	at	4	238	60.01	AACCTTGACACACACACACACA	61.19	CACACACACACACACACACACA	-	-	8
EgCSSR-1935	526771834	acat	9	238	60.01	AACCTTGACACACACACACACA	61.19	CACACACACACACACACACACA	-	-	8
EgCSSR-1936	526771834	at	4	238	60.01	AACCTTGACACACACACACACA	61.19	CACACACACACACACACACACA	-	-	8
EgCSSR-1937	526771834	at	7	238	60.01	AACCTTGACACACACACACACA	61.19	CACACACACACACACACACACA	-	-	8
EgCSSR-1938	526771834	at	4	238	60.01	AACCTTGACACACACACACACA	61.19	CACACACACACACACACACACA	-	-	8
EgCSSR-1939	526771850	tg	12	140	59.78	AGAACCTGGGGAATGTGATG	59.04	TTCTCTCTCTCTCTCTCTCTCTCTCTC	-	-	1
EgCSSR-1940	526771996	cct	5	198	59.87	AAACGAGGAGATGCACGACT	60.1	ATCAGGGCGAGGTAGGAGTT	21335648	Chr6	1
EgCSSR-1941	526772026	cct	4	217	60.08	GCTTCTTGAAGGCCAGAGG	60.13	AGGTGCCACTATGACGGAAG	-	-	1
EgCSSR-1942	526772026	tcc	4	203	60.21	TACCGACTCCTCCTCCTCCT	59.75	ATGGATTTCCCGATCTTGTG	-	-	2
EgCSSR-1943	526772056	tga	5	187	60.02	GTATCTGCAAACGCACGAGA	60.24	TCCTCCTGACCTGTCTGTCC	-	-	1
EgCSSR-1944	526772057	ga	4	183	59.7	TCAAGAACATGAACGGCAAC	60.18	CTACCTCCAGAACCCCCATT	-	-	2
EgCSSR-1945	526772057	ag	4	189	59.7	TCAAGAACATGAACGGCAAC	60.18	CTACCTCCAGAACCCCCATT	-	-	2
EgCSSR-1946	526772111	gaa	7	222	59.96	GACCAAGAAGCGAATGAAGC	60.12	ACGTCGATCTTGGAGACCAC	-	-	1
EgCSSR-1947	526772137	tat	4	216	59.99	GGGCTTCAGTCTTTTGCTTG	59.97	CATCGGATGCCATAACACTCT	-	-	4
EgCSSR-1948	526772158	ac	4	198	60.91	GGGGGTGAATTGGGTTTCTA	59.04	TTGGCACCGAACCACTATAA	-	-	39
EgCSSR-1949	526772160	ag	4	199	59.91	TTTGCAGGGATTTAATGATCG	59.37	GCAAGCTCATTTACTGATTCCA	-	-	2
EgCSSR-1950	526772160	ga	5	235	59.91	TTTGCAGGGATTTAATGATCG	59.37	GCAAGCTCATTTACTGATTCCA	-	-	2
EgCSSR-1951	526772198	at	4	206	60.04	CACCTTCCATCTCCTTCCAA	59.86	CTGTAGCCACCCTTCCAGAG	38045147	Chr6	2
EgCSSR-1952	526772212	agg	4	199	59.86	GAGGTTGGATGGATGAAGGA	60.6	GCCCTCCAGAAACCTGATCT	37888964	Chr6	6
EgCSSR-1953	526772212	tc	4	200	60.38	AGCAGCCAAGGAAGAAGGTT	60.78	CCCATCCGCAACATTGTAGT	37892559	Chr6	2
EgCSSR-1954	526772216	ct	4	208	60.08	CCACCGCCCAGTTATTAATTT	59.96	TGAACGGTCGTGATGGTAAA	37837825	Chr6	1
EgCSSR-1955	526772247	ata	4	197	60.44	TGTGGAACAAGTCCAGCTCA	59.53	AAGAGAAACAGGTTGCAGCAC	37546469	Chr6	1
EgCSSR-1956	526772247	ta	4	210	60.16	ACCACACCTTCCAGTTCAGC	59.57	TGCCATCCTACACCTTTGTG	37550729	Chr6	1
EgCSSR-1957	526772248	ga	4	215	60.15	CGGGGAGTTATGGATCATTG	60.21	CAAAAGCAGCATCCCAATCT	37528231	Chr6	1
EgCSSR-1958	526772304	cgc	5	208	59.72	CATCATCATCATCCCACCAG	59.86	CTACGTCGACCCTCTCAAGG	-	-	2
EgCSSR-1959	526772340	ag	5	197	60.94	GCTGAAGAGGTTCAGCATGG	58.6	CCCCTAGTGAGTATGCCACA	7673731	Chr15	5
EgCSSR-1960	526772370	tga	5	199	59.97	GGATGCATGGTTTGACTGTG	59.48	AGCTTTTGAGTCCCAGTTGC	7285869	Chr15	1
EgCSSR-1961	526772389	ac	4	183	60.13	TGGTGGACAAGGAGTCACAA	59.93	GCGGGCCAATAATACTGAAA	7122870	Chr15	1
EgCSSR-1962	526772431	ga	4	197	60.01	TCGTTCAACATAGCCTGCTG	59.89	GAGAGAGAGAGATGACTTCCAACC	-	-	2
EgCSSR-1963	526772435	tcc	4	182	60.3	TTACCCAATTGTCCCGAAGA	59.36	GACGACGACGATCAGGAAG	-	-	1
EgCSSR-1964	526772435	tcg	6	212	60.15	CATCCTCCTCCTCCTCTTCC	60.15	CGACAAGCGCTTCTACTTCC	-	-	1
EgCSSR-1965	526772435	ggc	4	201	60.35	TCCTCTTCCTGATCGTCGTC	60.15	CGACAAGCGCTTCTACTTCC	-	-	1
EgCSSR-1966	526772435	ggc	4	201	60.35	TCCTCTTCCTGATCGTCGTC	60.15	CGACAAGCGCTTCTACTTCC	-	-	1
EgCSSR-1967	526772446	ct	4	191	59.88	TCGGACTGGTATCTGCTCACT	58.87	TTGCTTGGATTATCGCAGTC	-	-	2
EgCSSR-1968	526772470	gga	4	204	60	GAGGCCGTAGATGTGGTTGT	60.92	CTCGTCTCCCTCTTCGAGGT	-	-	3
EgCSSR-1969	526772475	at	4	232	60.55	AGCCAATACGGCTGACACAT	59.74	GGATTGATCACCGTCCTCAT	-	-	13
EgCSSR-1970	526772520	tg	14	129	60.21	ATCAAGCATCAGGCAAAAGG	57.75	TCTCTCTCTCTCTCTCTCTCTCTCTC	-	-	7
EgCSSR-1971	526772520	tc	4	196	60.34	AGGTCCGCCCTTCTTCAG	59.6	CTGATCGAGAGCGGGAAG	-	-	1
EgCSSR-1972	526772521	aga	5	202	59.27	GCCCAGAAGGATCGAGTAAA	59.76	GATAGGAGGGGGTTTTGAGG	-	-	1
EgCSSR-1973	526772568	ag	5	208	59.49	TTTATTCCGACAGTTTCAACCA	60.84	GCTTTTGTTTCACCCCCTTC	-	-	1
EgCSSR-1974	526772574	ct	4	187	60.24	TGCACCATTCAAAGTGGAGA	59.49	CAGGCAAACAGCGATAACAG	-	-	1
EgCSSR-1975	526772576	ct	10	192	59.89	TCCATTGCCCAATCTAGACC	58.95	TTTGATTTCACCTGGTTGGA	-	-	4
EgCSSR-1976	526772576	ca	11	192	59.89	TCCATTGCCCAATCTAGACC	58.95	TTTGATTTCACCTGGTTGGA	-	-	4
EgCSSR-1977	526772576	at	5	192	59.89	TCCATTGCCCAATCTAGACC	58.95	TTTGATTTCACCTGGTTGGA	-	-	4
EgCSSR-1978	526772577	ac	7	226	59.01	CATGACCCAACTACGGACAG	60.52	TGCCATTCATGACAAACCTG	-	-	1
EgCSSR-1979	526772577	ag	4	226	59.01	CATGACCCAACTACGGACAG	60.52	TGCCATTCATGACAAACCTG	-	-	1
EgCSSR-1980	526772577	ct	4	211	59.43	GCCTTCTGTTCATGCTTCCT	59.83	AACAGTCCTTCCCCAAACCT	-	-	1
EgCSSR-1981	526772580	tc	4	232	58.99	TTTGGTTTCCCAGTCAAACA	60.25	AGCAATGCCAAAACCTTGAG	-	-	1
EgCSSR-1982	526772583	ga	5	196	60.03	TATGGCCAGAGGAGACCATC	59.83	CTCCTTGTCGACTCCTCCAC	-	-	2
EgCSSR-1983	526772583	ag	4	199	60.03	TATGGCCAGAGGAGACCATC	59.83	CTCCTTGTCGACTCCTCCAC	-	-	2
EgCSSR-1984	526772585	aca	5	219	59.71	AACATGCAAGGAGGGCTTTA	59.97	TTGCTATGCATCTCGGTGAG	-	-	1
EgCSSR-1985	526772635	tg	4	202	59.51	GCCATATTGGAGAGGACAGG	60.11	CTGGTCTGCACATCAAATGG	-	-	1
EgCSSR-1986	526772664	ct	4	206	60.26	AGGATTTGGGAAAAGCATCC	57.9	CGCTCTCTCTTGAGGAGTTG	-	-	1
EgCSSR-1987	526773026	tc	4	202	59.98	CCAGTGGAAGAGGCTTTGAG	59.65	CCATGGCTAGGAGAATCAGG	-	-	1
EgCSSR-1988	526773026	ag	4	208	60.13	CTCAAGGCAGCCAAGTCTTC	60.09	TGCCACAATTTTGGAGACAA	-	-	1
EgCSSR-1989	526773045	ca	4	208	58.26	CACCCCTAGCTTGTACATCG	59.89	GGCCATATTGGAGAGGACAA	-	-	3
EgCSSR-1990	526773049	ct	4	241	60.57	CTGCCGAAGCATATGGAATC	60	CCATGAAGGATCTGGGAGAA	-	-	79
EgCSSR-1991	526773111	cga	4	180	59.84	AACCTCCTTGGAGCACTTGA	60.27	GTGAAGGAGCACCAGATCGT	-	-	1
EgCSSR-1992	526773157	ca	4	204	58.25	TGGGTTTGATCGAATTAAAGAG	59.67	TCCAATTAGACCCCTGATCAAT	-	-	1
EgCSSR-1993	526773175	ag	4	243	58.98	AAGATTTGGGTGAAGCATCC	59.98	AGATCTCACAGCCGAAGCAT	-	-	3
EgCSSR-1994	526773203	ct	5	229	59.76	AGCTTTGGTTCAGCTTGCTC	59.5	GATGTCCTGCATGGTTTTCA	-	-	1
EgCSSR-1995	526773305	at	4	203	59.87	CCAGCAATGCAGTACGAAAA	59.04	CACATCCAACAACTGAAATGC	-	-	1
EgCSSR-1996	526773328	at	6	156	57.82	CATATACACACACACACACACACA	60.64	ACGGACCTGAAGCATTTGAA	-	-	10
EgCSSR-1997	526773328	gt	6	281	57.82	CATATACACACACACACACACACA	60.64	ACGGACCTGAAGCATTTGAA	-	-	10
EgCSSR-1998	526773328	gc	7	281	57.82	CATATACACACACACACACACACA	60.64	ACGGACCTGAAGCATTTGAA	-	-	10
EgCSSR-1999	526773339	att	6	243	60.2	TTGGATGAAGATGTGCAGGA	59.54	AAGGCATACATGCAAAAACAAA	-	-	1
EgCSSR-2000	526773339	ta	4	243	60.2	TTGGATGAAGATGTGCAGGA	59.54	AAGGCATACATGCAAAAACAAA	-	-	1
EgCSSR-2001	526773359	a	13	197	59.68	CTGAAGGTGGGGAGACTGAC	60.1	ATGCCGAAGCATTACAGACC	-	-	1
EgCSSR-2002	526773359	ga	4	139	59.68	CTGAAGGTGGGGAGACTGAC	60.1	ATGCCGAAGCATTACAGACC	-	-	1
EgCSSR-2003	526773363	aag	6	214	59.96	TTTTTCAGGAAGCGGCTAAA	59.22	TGGAATACCTTGTTTTCTTGCTT	-	-	1
EgCSSR-2004	526773377	at	4	209	59.49	GCCCGATTCCAATCTATCTG	60.12	GCTTCAAGGTTTGCCATGTT	-	-	3
[truncated: 5,267 more rows]
