# Supplementary material for: Genome-Wide Identification and Transferability of Microsatellite Markers between Palmae Species
Source: Front Plant Sci. 2016 Oct 25;7:1578. doi: 10.3389/fpls.2016.01578 (PMC5078683; doi:10.3389/fpls.2016.01578)
Supplement: Supplementary file 2 [file Table2.XLSX]

## Sheet: Sheet1
Table S2 Characteristics of the transferable microsatellite markers, showing for each primer pair the forward (F) and reverse (R) primer sequence, repeat motif, annealing temperature (Tm), observed allele number, GenBank acession number.
code	No. of conserved primer	motif	repeat number	Tm	Primer sequence (5'-3')	Tm	Primer sequence (5'-3')	Chromosome position	Observed allele number
1	EgCSSR-2869	tgc	6	59.89	GCTGCTGCCTAAACAAAACC	60.06	ACATCAACTGCAGCAGCAAC	-	2
2	EgCSSR-3298	tgc	4	60.08	ATCTGGGTGGTGATCTGAGC	61.73	CCGTCGGCTCCATCTTTC	Chr9	4
3	EgCSSR-6883	ttg	6	60.4	AGCAGTTCCATGGCAGAAAG	59.64	CCCATGTCTCTCTCCACCTC	Chr11	3
4	EgCSSR-4191	agc	6	59.56	ACTGCGAGGGATCAGAGAAG	60.21	GAATTTGCGCCACACCTC	Chr7	5
5	EgCSSR-2152	atg	8	59.87	CTCAGGCGAGTCCACCTAAC	61.04	TCGTACTCGTCGAGCATGTG	Chr2	4
6	EgCSSR-6134	ta	4	59.39	CCCTTGGCTTCATCAATACC	60.68	TGAGGAAGAGACAGGCAAGC	Chr2	4
7	EgCSSR-7211	ta	4	59.57	TTGCCTAAACGACCTCCATT	59.38	CCAAGAGGAACACCAATTCC	Chr3	3
8	EgCSSR-3509	ta	4	59.54	TCTTGCAAATTGAGGAAGCA	60.27	TTGAGCCATGTGAAGCATGT	Chr2	3
9	EgCSSR-4829	gc	4	60.17	TTTCGGCATCATCTTTAGCC	60.42	GAGGGGTGGGAGAGGATCT	Chr3	2
10	EgCSSR-4634	gc	4	59.79	TGTCACCAGCATCGATCTTC	59.67	CGAGGACCCCAACATGTATT	Chr2	3
11	EgCSSR-995	gc	4	60.75	GGGGATGATGTAGACGGTGA	60.26	ACTTTCGGATTTGCTTGCAC	-	3
12	EgCSSR-4042	gc	4	60.4	GACGGTGAAGCTAACGAGGA	60.98	TTCATCACCTTCGGATTTGC	Chr5	2
13	EgCSSR-7006	gc	4	59.38	CGATGTTCAAGCTGGGAAG	59.8	CGGATTCGAGACTGAAGGTC	Chr3	2
14	EgCSSR-4585	gc	4	60.21	CGATGGAGATGAGGACGTG	61.29	AGGCCCAGCTCAAGGAGAT	Chr12	3
15	EgCSSR-3181	gc	4	61.41	GAGGCGGAGGAGAAGAGATG	60.28	GGAAACAATGATCGGATTGC	Chr12	3
16	EgCSSR-275	gc	5	59.34	GAGGGAGGCGTCGTTAGTTA	60.05	TTTTCATCCCAGTCGTCTCC	-	-
17	EgCSSR-5490	cg	5	61.03	GGCCGGCTGGATATTATGTT	59.4	ACGCAACACTCGCAGTACAT	Chr2	3
18	EgCSSR-4825	cg	4	60.01	TTTCATCCAATCCCTGAAGC	62.17	ATGCAGTTCCCGGCGTAG	Chr3	-
19	EgCSSR-6683	cct	5	60.04	CCCTCCTCAAACCTTTCCTC	60.17	TCTTGTTGAGCTGGTGCTTG	Chr10	4
20	EgCSSR-5586	cg	4	61.12	CCTCCCGCTCCAAGATCTAC	60.35	TCGTCGAGGATGAGGTTCTC	Chr4	-
21	EgCSSR-2498	cg	4	60.26	AAAATGACCGAGCTGTCGTC	60.29	AGGAATCGCGAAGGAAGG	Chr7	-
22	EgCSSR-5733	cg	4	59.51	GGATTAGCGGAGTGGATGTC	60.71	CGGACACGGCGTATCTGT	Chr8	-
23	EgCSSR-4925	cg	4	60.41	AGAAGAGCGACACCATCCTG	59.93	TTTGGAACTCCCCATAGACG	Chr2	3
24	EgCSSR-2551	aga	6	59.68	CCCTGTGGACTGAGAAGACC	60.36	CATCCAGATTGGCTTCTGCT	Chr8	2
25	EgCSSR-6776	tct	5	60.32	TTCACACACTGCCGACATCT	59.8	GTGCCTTTTGGGTTAATGGA	Chr5	4
26	EgCSSR-5781	tct	4	59.72	TTCACGCTACTGATGGTTGG	59.21	TCGATCCCTTCTCTGGAAAC	Chr8	2
27	EgCSSR-1889	tct	4	59.28	TCCGAATCACTTAGGATCAGC	60.01	GATCGGTTTTCTCGATTGGA	-	2
28	EgCSSR-6461	tgt	4	59.8	TGTCGATTTGCATCAGAAGG	60.23	TGACGGTTGGATGGGTAAGT	Chr5	2
29	EgCSSR-3319	ctc	4	59.31	CTCGGCTACCTTGGTGATCT	60.37	TGTTGAGCCAAAGGAAGGAG	Chr13	-
30	EgCSSR-6173	gag	4	60.15	GAAGGAGATCGGAAGGGAAG	60.37	ATGCTCTTCCTCGGCTACCT	Chr15	-
31	EgCSSR-5405	ctc	4	59.68	GTTTCCTCATCGCTTCCAAC	60.46	CGGAGGAGAGGAAGAAGAGG	Chr1	2
32	EgCSSR-6299	ctc	4	59.73	GCCTTCTCTTCTTCTGCTTCC	61.19	GCAAGAGGAAACACCGATCA	Chr10	2
33	EgCSSR-6875	ctc	4	59.75	CAAGAAGCTCCCCATCCTC	59.77	TGGAGGAAGGACTGAAGGAA	Chr11	4
34	EgCSSR-4866	gag	4	61.97	GAGGCGGAGGTGTTCGAG	60.51	CCCACGTCTTCCATGTCTTC	Chr16	-
35	EgCSSR-7188	ctc	4	60.04	AACATCATCGATGCCTCTCC	59.93	CTCCTGGAAGCTGGAGGAC	Chr3	4
36	EgCSSR-3676	ctc	4	59.01	TTCGACCTCTCCGACTTCTT	59.72	CGTAGGAGGAGGTTGAGGTG	-	3
37	EgCSSR-3365	ctc	5	60.11	GGAGTGGAGGTGGTCGTAGA	59.96	CGATCAAAAGAAGCGAGTCC	Chr5	2
38	EgCSSR-5472	ctc	5	58.62	GTCGAGAAGGAGAAGCACCT	59.81	AGGGAACTCTTCGAGGAAGG	Chr1	4
39	EgCSSR-729	ttc	4	59.88	CCAGTGCCCTTACTTCTTGC	59.84	CACCAGCTCCAAAAGGAGTC	-	2
40	EgCSSR-6116	ttc	4	58.2	GGCTTGATTTTGTTCAGGTG	60.11	AATGCTTTTTGGCACTTTGG	Chr2	3
41	EgCSSR-6811	ttc	5	60.41	TTGCATTCCCAAGATTCGAT	59.1	CTCGGCATATGTCGTGAATC	Chr5	3
42	EgCSSR-2324	gcg	4	61.52	GGGCGGTGTTCAACTTCAC	59.81	GTGAACGCCTTCATCTCCTC	Chr4	-
43	EgCSSR-5511	tcc	4	59.68	GCAAATGGAGGTCGAAGAAC	59.82	TCTCTCTTCCCTCGCTCTTG	Chr2	2
44	EgCSSR-559	gga	4	59.76	TGCTGATCTCCATCATTTGC	60.15	AAGCAACGCATGACTTATTGG	-	3
45	EgCSSR-5598	tcc	4	59.4	CCCACTCCGAATACCTCAAC	60.17	GGAAGGGAATAAGCGAGGAG	Chr4	-
46	EgCSSR-2413	tcc	4	59.23	CCATGATCCAAAAGAACCATC	60.84	GATGGAGAGCTCGTGGTGAC	Chr10	3
47	EgCSSR-5902	gca	4	60.21	TGAGAGCAAGGGAGAGAGGA	60.4	GAGGTGAATGGGGTCATATCC	Chr4	-
48	EgCSSR-6335	tgc	4	59.89	ATGGCCAGAACTCCATCATC	60.02	GAAGCCATTCCAAATCGAAA	Chr1	4
49	EgCSSR-3118	gca	4	59.69	CCTAAGATATGGGCGCTGAC	60.08	ATGAACGCATCCTCACCTTC	Chr13	4
50	EgCSSR-4572	tgc	4	59.15	ATAGATTTCCGGCAGGTCAG	60.2	TATGTAGAGCTCGCCCCATC	Chr13	2
51	EgCSSR-1030	gct	4	59.82	GTCGTTTTCGAGCTTCATCC	59.98	GCTGAAGAGCGAGCTGATG	-	2
52	EgCSSR-4569	gct	4	59.75	CTGCTGCAATCTGCTTTCAC	59.15	CCCTTCCAAGGAAATAAGCA	Chr13	3
53	EgCSSR-3383	atg	5	59.48	CAGTGGAGGATTCCGATTTC	60.08	ACAGCATCAGGGACTCATCC	-	-
54	EgCSSR-5524	att	5	60.15	TGCAACAGGTGGAAAGTTAGG	60.24	GGTGGCACCCAACTGAATAC	Chr2	2
55	EgCSSR-1711	att	6	59.14	TGCTGTTTGTTGTGACATGG	60.36	GTTCAAGAATGGCACCAACC	-	3
56	EgCSSR-5774	cgt	4	60.81	GGCAAGACCAGCCTAGTGG	61.09	CGGGCTTGGTCTTTTTCTTC	Chr8	4
57	EgCSSR-1673	acg	4	60.1	GAGGCAAGCTCCATCTCAAG	59.93	TCGGTACCTCGAATTCCAAC	-	2
58	EgCSSR-1333	ata	6	58.03	GCACCTAAAAACCTGCTTGA	59.88	TCTGTATCCAATCAACAATGTGC	-	3
59	EgCSSR-1955	ata	4	60.44	TGTGGAACAAGTCCAGCTCA	59.53	AAGAGAAACAGGTTGCAGCAC	Chr6	5
60	EgCSSR-1704	ttct	4	59.96	GCCTCTGAAATTGCTTCCTG	60.45	AGAATCCTTCCCAGGAGTGG	Chr4	-
61	EgCSSR-5137	ta	4	59.5	ATGAATGCTGGCATGAATTG	59.85	AAGCAAGCTTCCCCTAGACC	Chr2	2
62	EgCSSR-5154	ta	5	59.88	GCAGCAATACGGCTTTTAGG	58.1	CTTTAGCATGCAACATGCAG	Chr2	3
63	EgCSSR-3000	tta	4	59.93	ACCATCGGATTCTTTTGACG	60.12	AACCATCACCAGGCTGAGTC	Chr7	3
64	EgCSSR-3401	aga	5	60.34	GCGAGGACAAAGAGGAATCA	60.59	AGGAGGGGAGTTTGATCGAG	Chr1	4
65	EgCSSR-2194	aga	5	59.68	GATGCAGAGACACCCAAACA	60.43	AACCAGCAAGCCAAGAACAG	-	-
66	EgCSSR-5633	aga	7	60.61	GAGATCAAGGGGGCTTGTG	60.56	GATTCGACCTCCTCGATCCT	Chr4	-
67	EgCSSR-1461	ctc	6	60.36	GTCCTCTCCTACGCCTCCTC	60.36	ATGCGATCCGAGTTCAGAAG	-	4
68	EgCSSR-2130	ctc	4	60.75	CTTCATCACCGCCTTCTCC	59.83	TGTCATGGTCAAGCTTCAGG	-	2
69	EgCSSR-3814	gag	5	59.77	GGTGACCAGACCTGGATGAT	59.69	TTTCCTGCCTCTCTTCTTGC	Chr2	3
70	EgCSSR-4198	ctc	4	60.16	TCCAATCTTGGAGAGCATCC	59.32	AAGAGGAAATGGCACAAAGC	Chr12	3
71	EgCSSR-3370	ctc	6	60.81	GCACAGCTCAATCTCCAACC	60.3	TGGTGCTCTCCGTTGTGTTA	Chr5	4
72	EgCSSR-1946	gaa	7	59.96	GACCAAGAAGCGAATGAAGC	60.12	ACGTCGATCTTGGAGACCAC	-	3
73	EgCSSR-7138	gaa	6	60.54	CAAAGTCCTGACCCACGAAC	59.98	CCCAGTCTCTGAAGCCAAAG	Chr3	2
74	EgCSSR-7083	cgc	4	61.12	ACTCCCCCAAGATCATCCAC	60.08	AATTCTCGGACGATGACGAC	Chr3	2
75	EgCSSR-6492	gcg	7	60.18	TCCGACCTCCAGAAGGAAC	60.77	GGAGTTCTCGAGCATCATGG	Chr5	-
76	EgCSSR-3562	tcc	6	60.84	CACGTACGAGGAGGACGAAG	59.99	GTTCGACGACGAAGAAGAGG	Chr6	4
77	EgCSSR-6029	tcc	5	60.5	AGGAGTACCGGGTCTGGAAG	60.39	GTGTGGGTACCGAGGATGAG	Chr12	2
78	EgCSSR-6856	tcc	4	60.12	ACACTGTCATGGCCCTCTTC	59.95	GAGGACGCTCATCTTGAAGG	Chr11	2
79	EgCSSR-1861	gga	5	60.82	GGTTGACGGAGAGGCTGAC	60.77	AGTTCCGCTCCTTCCTTCAC	Chr4	5
80	EgCSSR-3488	cac	4	59.62	GATGTGATCTGGGGAGAAGC	59.31	GCCGACGATCTTGGTACTCT	Chr10	3
81	EgCSSR-4306	ctg	4	59.79	AGAACACGCTGTTGGTGTTG	59.83	CTTAGCTGGGAATCGGACTG	Chr1	4
82	EgCSSR-7061	cag	5	59.69	CTTAAGGCCGAGATCACCAC	60.76	GTCCGCTGCCGCTTAATAC	Chr3	4
83	EgCSSR-1308	ctg	5	60.96	GAGCTTGATGTCGCAGTTCC	60.62	GGTATCGAACTCGCTGATGG	-	4
84	EgCSSR-2868	ctg	5	59.89	GCTGCTGCCTAAACAAAACC	60.06	ACATCAACTGCAGCAGCAAC	-	-
85	EgCSSR-6274	ctg	7	60.28	GCCTCCCATATCCGTATGC	60.15	ATACTTCCAGGGAGGGATGG	Chr10	4
86	EgCSSR-5723	cag	4	59.95	TGGTGGGGTATCTAGCAAGG	60.01	ACTTCAAAACCCGACACCAG	Chr8	-
87	EgCSSR-3001	ctg	6	60.44	CTGCTACTCGCTCCTTCAGC	60.32	CATGCACTGTACCAGCAAGG	Chr7	3
88	EgCSSR-6166	ctg	6	60.11	TTGGTCAGGCTGTCCCTTAC	60.09	AGGAGAGGAAGAAGCGAAGG	Chr15	-
89	EgCSSR-1515	agg	9	60.28	GGCAGCAGAAGAACGAGAAG	59.38	CCGATCTAGGGACTCGAAGA	-	5
90	EgCSSR-2297	cct	4	60.11	CAGTCCCGAACCTCATCTGT	59.74	GTGGGTCATCCATCCACTG	Chr13	3
91	EgCSSR-3793	cct	4	59.8	TTCTCCCTCGTCTACCTCCA	60.61	CCTTGATGCCCTCCTTGTC	Chr4	4
92	EgCSSR-3754	cct	4	59.77	GCTCCATGACGATCTCCTTC	59.86	CCTCGTTGTCTCGTCTAGGG	Chr14	4
93	EgCSSR-6685	cct	7	60.05	ATACACCATGGGGGAAGTCA	60.29	GAGTACGCCAACGACATGC	Chr10	3
94	EgCSSR-2567	cct	4	59.82	ATTCACACCACCCCTCACTC	59.72	GTTCTGGCCCCAGTAGACAG	Chr12	4
95	EgCSSR-1326	at	4	60.81	GAAGCCAATCTGGCTGACAC	59.89	GGATCGATCACCGTCTTCAT	-	3
96	EgCSSR-1594	at	4	59.74	GGATTGATCACCGTCCTCAT	59.15	AAGCCAATATGGCTGACACA	-	3
97	EgCSSR-1700	at	4	60.83	GAAGCCAATGTGGCTGACA	62.24	GGATCGATCACCGTCCTCAT	-	3
98	EgCSSR-3376	at	4	59.74	GGATCAATCACCGTCCTCAT	59.15	AAGCCAATATGGCTGACACA	Chr9	3
99	EgCSSR-5233	at	4	59.15	AAGCCAATATGGCTGACACA	59.49	AGATCGATCACCGTCCTCAT	Chr14	4
100	EgCSSR-994	ac	4	60.91	GGGGGTGAATTGGGTTTCTA	60.07	GAGCTTGGGGAGTGGATGTA	-	3
101	EgCSSR-240	tg	7	60.13	CAAAGGGGAGAGTTGTGTGAA	59.34	CCCTCTTAATCCATGCCATC	-	5
102	EgCSSR-4616	tc	4	59.65	AAGGAGATCATCGCCAGGTA	60.49	CAAGTGGACAAGGGCATTTC	Chr6	4
103	EgCSSR-4613	gt	4	59.99	TCCAAGTGAGCCTGGAGAGT	59.68	GCATCCCTTACAACCCATGT	Chr6	3
104	EgCSSR-4611	tcc	5	58.87	CCTTTCCTCCACGAAGAGAC	59.91	AGGAGAGGATCGGAGAGGAG	Chr6	-
105	EgCSSR-4612	ga	8	57.7	AATCAATGTGCCGCTATAATG	60.01	GTGGGAGTTCTGGTCGTTGT	Chr6	-
106	EgCSSR-4609	tg	4	60.08	CACTGTGGTTATTGCAACACG	59.13	AATGATTCTCCAGGCTTTGG	Chr6	-
107	EgCSSR-4607	tg	8	58.97	TCCTTTGGTAAGAATGCTGAGA	57.41	TTCATCTGACCCATGAACAA	Chr6	-
108	EgCSSR-6330	tgg	4	59.9	GATGGAGGAGGGTTTGTGAA	59.78	CCCAGGAAATCCACAGTCAT	Chr10	3
109	EgCSSR-6328	ctc	5	60.32	GCAGGCGTAGGTGAACTTGT	60.04	CATTGCTTGGAGATCCGATT	Chr10	2
110	EgCSSR-6312	aag	4	59.96	TCGATTTCTCGAAGCCAACT	60.16	ACCTCGAGTGTCTCCACCAC	Chr10	3
111	EgCSSR-6064	ga	13	57.27	GGAGGAGAGAGAGAGAGAGAGAG	58.76	TCCTTGCCATTTTTCCTTCT	Chr16	2
112	EgCSSR-5558	ac	6	60.13	GTAGGTGCCAGGCTTAACCA	59.99	GAAGTCCGACAAGCTTCAGG	Chr12	3
113	EgCSSR-817	tc	5	59.81	ATGCGACCTCCAAAGAAAGA	60.11	TACCCACTCCCAAGTTCTGC	-	4
114	EgCSSR-6619	ga	5	59.78	TTCCATCCCCAGGTAAACAG	60.26	TCGAGTCCGAGAACGTAACC	Chr10	2
115	EgCSSR-6618	gcg	5	60.38	GAGCGAGGCCAAGAGAGAG	61.01	GAGAACTCCACCGTCTGCTG	Chr10	-
116	EgCSSR-6613	gga	5	60.8	ATGCGGAAGTCGACGAAGTA	60.07	CAAGCCCAGGAATACCTCAA	Chr10	3
117	EgCSSR-2817	ac	4	59.82	AGGCTTCTTCCCTTGGTCTC	60.3	AGTTGGAGCAGTGGAGGTTG	Chr6	-
118	EgCSSR-2815	gaa	5	60.11	AGCAACATTCTTGGGGTCTG	59.66	CTCCCTTAATGCGATGGAAG	Chr6	2
119	EgCSSR-3208	c	17	60.13	AAGCCCAAGCCTACCAAACT	59.76	CCCTCTTCCCCATAAACCTC	-	-
120	EgCSSR-3207	tcc	4	59.74	CAAGCAAGATGTCGAGCAAG	59.9	CTTCAACGTTGCCGACTACA	-	2
121	EgCSSR-629	ct	4	60.07	GAGCTTGGGGAGTGGATGTA	60.13	GAGGGGAGGTGAATTGGATT	-	2
122	EgCSSR-629	ct	4	60.07	GAGCTTGGGGAGTGGATGTA	60.13	GAGGGGAGGTGAATTGGATT	-	3
123	EgCSSR-997	ct	4	60.07	GAGCTTGGGGACTGGATGTA	58.6	GGGGGTGAATTGGATTTTTA	-	-
124	EgCSSR-767	a	12	59.08	GGAACCTCACTAGAGCAAAAGAA	59.93	TAAAAGGTGATGGGGACTGC	-	-
125	EgCSSR-42	ga	4	59.93	AATGGTTCTCACCTGGATCG	59.38	GGCTATCTTCTGATAGGCCAAG	-	3
126	EgCSSR-42	ga	4	59.93	AATGGTTCTCACCTGGATCG	59.38	GGCTATCTTCTGATAGGCCAAG	-	2
127	EgCSSR-960	ga	4	59.78	CCAATGGTTCTCACCTGGAT	59.67	AGGGCTTCTTCCGATAGTCC	-	2
128	EgCSSR-3293	tg	9	59.87	GCTTGGAGAGTGGACGTAGG	60.25	CCCAGCTAGACAACCCAAGA	Chr9	2
129	EgCSSR-1638	at	4	60.62	GGCTTTAGTCCAAGTGGGAGA	60.03	TCGGATCTATCACCGTCCTC	-	3
130	EgCSSR-3070	at	5	59.97	GTGGACCATTTGATGTGCAG	58.73	CCTCAATCAGATCGAAGAACC	-	3
131	EgCSSR-1536	ta	4	60.2	CATCAAATGGGCCACACATA	60.33	TGGAGAAAGATGGGCTCTTG	-	3
132	EgCSSR-1628	ct	4	59.89	TTGGGCATATTGGAGAGGAC	60.23	CAAATGGGCCACACACATTA	-	2
133	EgCSSR-2767	ta	4	61.27	ACTGATGTGTGTGGCCCATT	58.38	CCTCCTCAATCTGATCAAAGAA	Chr5	2
134	EgCSSR-2866	at	4	59.15	AAGCCAATATGGCTGACACA	59.7	GGATCGATCACCATCCTCAT	Chr4	4
135	EgCSSR-1445	ta	4	59.82	GATTGGCACCGAACCACTAT	59.48	CAAGAGAGGGGGATGAATTG	-	-
